# Supplementary material for: Changes to the Fossil Record of Insects through Fifteen Years of Discovery
Source: PLoS One. 2015 Jul 15;10(7):e0128554. doi: 10.1371/journal.pone.0128554 (PMC4503423; doi:10.1371/journal.pone.0128554)
Supplement: S1 Dataset — (XLSX) [file pone.0128554.s002.xlsx]

## Sheet: NEW data
			Stage name	Pragian	Emsian	Eifelian	Givetian	Frasnian	Famennian	Tournaisian	Visean	Serpukhovian	Bashkirian	Moscovian	Kasimovian	Gzhelian	Asselian	Sakmarian	Artinskian	Kungurian	Roadian	Wordian	Capitanian	Wuchiapingian	Changhsingian	Induan	Olenekian	Anisian	Ladinian	Carnian	Norian	Rhaetian	Hettangian	Sinemurian	Pliensbachian	Toarcian	Aalenian	Bajocian	Bathonian	Callovian	Oxfordian	Kimmeridgian	Tithonian	Berriasian	Valanginian	Hauterivian	Barremian	Aptian	Albian
			Stage midpoint (Ma)	409.1	402.25	394.65	388.55	379.9	366.85	352.25	336.8	323.2	314.9	309.45	305.3	301.2	296.8	289.5	280	273.1	269.3	266.9	263.1	257.1	252.4	250.25	247.7	241.45	232.85	222.6	210.05	201.6	198.05	193.05	186.3	179.3	173.6	169.65	166.2	162.95	158.4	153.2	148.15	142.85	137.05	131.95	127.5	118.5	105.8
Higher grouping	Order	Family	Stage duration (myr)	4.2	9.5	5.7	6.5	10.8	15.3	13.9	17	10.2	6.4	4.5	3.8	4.4	4.4	10.2	8.8	5	2.6	2.2	5.4	6.6	2.8	1.5	3.6	8.9	8.3	12.2	12.9	4	3.1	6.9	6.6	7.4	4	3.9	3	3.5	5.6	4.8	5.3	5.3	6.3	3.9	5	13	12.4
Apterygota	Collembola	Arrhopalitidae																																															F
Apterygota	Collembola	Bourletiellidae																																															F
Apterygota	Collembola	Brachystomellidae
Apterygota	Collembola	Entomobryidae																		F	1	1	1	1	1	1	1	1	1	1	1	1	1	1	1	1	1	1	1	1	1	1	1	1	1	1	1	1	1
Apterygota	Collembola	Hypogastruridae
Apterygota	Collembola	Isotomidae		F	1	1	1	1	1	1	1	1	1	1	1	1	1	1	1	1	1	1	1	1	1	1	1	1	1	1	1	1	1	1	1	1	1	1	1	1	1	1	1	1	1	1	1	1	1
Apterygota	Collembola	Neanuridae																																															F
Apterygota	Collembola	Oncobryidae
Apterygota	Collembola	Onychiuridae																																															F
Apterygota	Collembola	Poduridae
Apterygota	Collembola	Praentomobryidae																																															FL
Apterygota	Collembola	Protentomobryidae
Apterygota	Collembola	Sminthuridae																																															F
Apterygota	Collembola	Tomoceridae																																															F
Apterygota	Diplura	Campodeidae
Apterygota	Diplura	Japygidae
Apterygota	Diplura	Procampodeidae
Apterygota	Diplura	Testajapygidae												FL
Apterygota	Archaeognatha	Dasyleptidae												F	1	1	1	1	1	1	L
Apterygota	Archaeognatha	Machilidae																																															F
Apterygota	Archaeognatha	Meinertellidae																																													F	1	1
Apterygota	Archaeognatha	Triassomachilidae																										FL
Apterygota	Zygentoma	Carbotripluridae												FL
Apterygota	Zygentoma	Lepidotrichidae
Apterygota	Zygentoma	Lepismatidae																																														F	1
Apterygota	Zygentoma	Nicoletiidae
Palaeoptera	Ephemeroptera	Acanthametropodidae
Palaeoptera	Ephemeroptera	Aenigmephemeridae																																							FL
Palaeoptera	Ephemeroptera	Ameletidae
Palaeoptera	Ephemeroptera	Ameletopsidae
Palaeoptera	Ephemeroptera	Ametropodidae
Palaeoptera	Ephemeroptera	Arthropleidae
Palaeoptera	Ephemeroptera	Australiphemeridae																																														F	1
Palaeoptera	Ephemeroptera	Babidae
Palaeoptera	Ephemeroptera	Baetidae																																													F	1	1
Palaeoptera	Ephemeroptera	Baetiscidae																																														F	1
Palaeoptera	Ephemeroptera	Bojophlebiidae												FL
Palaeoptera	Ephemeroptera	Cretomitarcyidae
Palaeoptera	Ephemeroptera	Epeoromimidae																																	F	1	1	1	1	1	1	1	1	L
Palaeoptera	Ephemeroptera	Ephemerellidae
Palaeoptera	Ephemeroptera	Ephemeridae																																														F	1
Palaeoptera	Ephemeroptera	Euthyplociidae																																													F	1	1
Palaeoptera	Ephemeroptera	Fuyoidae																																						FL
Palaeoptera	Ephemeroptera	Heptageniidae
Palaeoptera	Ephemeroptera	Hexagenitidae																																						F	1	1	1	1	1	1	1	L
Palaeoptera	Ephemeroptera	Isonychiidae
Palaeoptera	Ephemeroptera	Jarmilidae																FL
Palaeoptera	Ephemeroptera	Leptophlebiidae																																													F	1	1
Palaeoptera	Ephemeroptera	Litophlebiidae																												FL
Palaeoptera	Ephemeroptera	Mesephemeridae																			F	1	1	1	1	1	1	1	1	1	1	1	1	1	1	1	1	1	1	1	1	1	L
Palaeoptera	Ephemeroptera	Mesonetidae																										F	1	1	1	1	1	1	1	1	1	1	1	1	1	1	L
Palaeoptera	Ephemeroptera	Mesoplectopteridae																										FL
Palaeoptera	Ephemeroptera	Metretopodidae
Palaeoptera	Ephemeroptera	Miracopteridae																F	1	L
Palaeoptera	Ephemeroptera	Misthodotidae															F	1	1	1	1	1	1	1	1	1	1	L
Palaeoptera	Ephemeroptera	Neoephemeridae
Palaeoptera	Ephemeroptera	Oboriphlebiidae																FL
Palaeoptera	Ephemeroptera	Oligoneuriidae																																														F	1
Palaeoptera	Ephemeroptera	Philolimniidae
Palaeoptera	Ephemeroptera	Polymitarcidae																																													F	1	1
Palaeoptera	Ephemeroptera	Potamanthidae																																														F	1
Palaeoptera	Ephemeroptera	Protereismatidae														F	1	1	1	1	1	L
Palaeoptera	Ephemeroptera	Sharephemeridae																																									FL
Palaeoptera	Ephemeroptera	Siphlonuridae																										F	1	1	1	1	1	1	1	1	1	1	1	1	1	1	1	1	1	1	1	1	1
Palaeoptera	Ephemeroptera	Siphluriscidae																																			F	1	1	1	1	1	1	1	1	1	1	1	1
Palaeoptera	Ephemeroptera	Syntonopteridae												F	1	1	1	1	1	1	1	1	L
Palaeoptera	Ephemeroptera	Tintorinidae																											FL
Palaeoptera	Ephemeroptera	Torephemeridae																										F	1	1	1	1	1	1	1	1	1	1	1	1	1	1	1	L
Palaeoptera	Ephemeroptera	Toxodotidae																										FL
Palaeoptera	Ephemeroptera	Triassoephemeridae																										FL
Palaeoptera	Ephemeroptera	Triassomanthidae																										FL
Palaeoptera	Ephemeroptera	Voltziaephemeridae																										FL
Palaeoptera	Palaeodictyoptera	Aenigmatidiidae																			FL
Palaeoptera	Palaeodictyoptera	Ancopteridae																FL
Palaeoptera	Palaeodictyoptera	Archaemegaptilidae											F	1	L
Palaeoptera	Palaeodictyoptera	Archaeoptilidae													FL
Palaeoptera	Palaeodictyoptera	Arcioneuridae																FL
Palaeoptera	Palaeodictyoptera	Breyeriidae											F	1	L
Palaeoptera	Palaeodictyoptera	Calvertiellidae														F	1	1	1	1	1	1	L
Palaeoptera	Palaeodictyoptera	Caulopteridae																FL
Palaeoptera	Palaeodictyoptera	Cryptoveniidae												FL
Palaeoptera	Palaeodictyoptera	Dictyoneurellidae													FL
Palaeoptera	Palaeodictyoptera	Dictyoneuridae											F	1	1	1	1	1	L
Palaeoptera	Palaeodictyoptera	Elmoboriidae																F	L
Palaeoptera	Palaeodictyoptera	Eubrodiidae												FL
Palaeoptera	Palaeodictyoptera	Eugereonidae													F	1	1	L
Palaeoptera	Palaeodictyoptera	Eukulojidae																			FL
Palaeoptera	Palaeodictyoptera	Fouqueidae												F	L
Palaeoptera	Palaeodictyoptera	Frankenholziidae												FL
Palaeoptera	Palaeodictyoptera	Graphiptilidae											F	1	L
Palaeoptera	Palaeodictyoptera	Hanidae														F	1	L
Palaeoptera	Palaeodictyoptera	Heolidae													FL
Palaeoptera	Palaeodictyoptera	Homoiopteridae											F	1	1	L
Palaeoptera	Palaeodictyoptera	Homothetidae											FL
Palaeoptera	Palaeodictyoptera	Jongmansiidae											FL
Palaeoptera	Palaeodictyoptera	Lamproptilidae													FL
Palaeoptera	Palaeodictyoptera	Lithomanteidae											F	1	L
Palaeoptera	Palaeodictyoptera	Lithoptilidae													F	L
Palaeoptera	Palaeodictyoptera	Lycocercidae											F	1	1	L
Palaeoptera	Palaeodictyoptera	Mecynopteridae												FL
Palaeoptera	Palaeodictyoptera	Mecynostomatidae													FL
Palaeoptera	Palaeodictyoptera	Megaptilidae													FL
Palaeoptera	Palaeodictyoptera	Namuroningxiidae											FL
Palaeoptera	Palaeodictyoptera	Peromapteridae													FL
Palaeoptera	Palaeodictyoptera	Polycreagridae													FL
Palaeoptera	Palaeodictyoptera	Psychroptilidae														FL
Palaeoptera	Palaeodictyoptera	Saarlandiidae												FL
Palaeoptera	Palaeodictyoptera	Spilapteridae										F	1	1	1	1	1	1	1	L
Palaeoptera	Palaeodictyoptera	Stobbsiidae												FL
Palaeoptera	Palaeodictyoptera	Straeleniellidae											FL
Palaeoptera	Palaeodictyoptera	Synarmogidae											FL
Palaeoptera	Palaeodictyoptera	Tchirkovaeidae													F	L
Palaeoptera	Megasecoptera	`Xenopteridae'											FL
Palaeoptera	Megasecoptera	Alectoneuridae																FL
Palaeoptera	Megasecoptera	Anchineuridae													FL
Palaeoptera	Megasecoptera	Aspidohymenidae																			FL
Palaeoptera	Megasecoptera	Aspidothoracidae												F	L
Palaeoptera	Megasecoptera	Aykhalidae															FL
Palaeoptera	Megasecoptera	Bardohymenidae											F	1	1	1	1	1	1	L
Palaeoptera	Megasecoptera	Brodiidae											F	L
Palaeoptera	Megasecoptera	Brodiopteridae											FL
Palaeoptera	Megasecoptera	Carbonopteridae												FL
Palaeoptera	Megasecoptera	Corydaloididae													FL
Palaeoptera	Megasecoptera	Engisopteridae																FL
Palaeoptera	Megasecoptera	Eubleptidae												FL
Palaeoptera	Megasecoptera	Foririidae													FL
Palaeoptera	Megasecoptera	Ischnoptilidae													FL
Palaeoptera	Megasecoptera	Mischopteridae												F	L
Palaeoptera	Megasecoptera	Moravohymenidae																FL
Palaeoptera	Megasecoptera	Namurodiaphidae											FL
Palaeoptera	Megasecoptera	Protagrionidae													FL
Palaeoptera	Megasecoptera	Protohymenidae															F	1	1	1	L
Palaeoptera	Megasecoptera	Scytohymenidae																		FL
Palaeoptera	Megasecoptera	Sphecopteridae													F	1	1	1	1	L
Palaeoptera	Megasecoptera	Sphecorydaloididae															FL
Palaeoptera	Megasecoptera	Vorkutiidae													F	1	1	1	1	L
Palaeoptera	Dicliptera	Diathemidae																		FL
Palaeoptera	Dicliptera	Kansasiidae																	FL
Palaeoptera	Dicliptera	Permothemistidae																		F	L
Palaeoptera	Diaphanopterodea	Asthenohymenidae														F	1	1	1	1	1	1	1	L
Palaeoptera	Diaphanopterodea	Biarmohymenidae																	F	L
Palaeoptera	Diaphanopterodea	Diaphanopteridae													FL
Palaeoptera	Diaphanopterodea	Elmoidae																F	L
Palaeoptera	Diaphanopterodea	Kaltanelmoidae																			FL
Palaeoptera	Diaphanopterodea	Martynoviidae														F	1	1	1	1	1	L
Palaeoptera	Diaphanopterodea	Parabrodiidae												F	L
Palaeoptera	Diaphanopterodea	Parelmoidae																	F	L
Palaeoptera	Diaphanopterodea	Paruraliidae																		FL
Palaeoptera	Diaphanopterodea	Prochoropteridae												F	L
Palaeoptera	Diaphanopterodea	Rhaphidiopsidae													FL
Palaeoptera	Diaphanopterodea	Triplosobidae													FL
Palaeoptera	Geroptera	Eugeropteridae											FL
Palaeoptera	Protodonata	Campylopteridae													FL
Palaeoptera	Protodonata	Erasipteridae											F	L
Palaeoptera	Protodonata	Kohlwaldiidae												FL
Palaeoptera	Protodonata	Lapeyriidae																				FL
Palaeoptera	Protodonata	Meganeuridae											F	1	1	1	1	1	1	1	1	L
Palaeoptera	Protodonata	Namurotypidae											FL
Palaeoptera	Protodonata	Paralogidae												F	1	1	1	1	L
Palaeoptera	Odonata	Aeschnidiidae																																								F	1	1	1	1	1	1	1
Palaeoptera	Odonata	Aeshnidae																																									F	1	1	1	1	1	1
Palaeoptera	Odonata	Aktassiidae																																							F	1	1	1	1	1	L
Palaeoptera	Odonata	Allopetaliidae																																											F	1	1	1	1
Palaeoptera	Odonata	Araripechlorogomphidae																																														FL
Palaeoptera	Odonata	Araripegomphidae																																														FL
Palaeoptera	Odonata	Araripelibellulidae																																										F	1	1	1	L
Palaeoptera	Odonata	Araripephlebiidae																																														FL
Palaeoptera	Odonata	Archithemistidae																														F	1	1	1	L
Palaeoptera	Odonata	Asiopteridae																																		F	1	1	1	1	L
Palaeoptera	Odonata	Austroperilestidae
Palaeoptera	Odonata	Batkeniidae																										F	1	L
Palaeoptera	Odonata	Bechlyidae												FL
Palaeoptera	Odonata	Bolcacorduliidae
Palaeoptera	Odonata	Bolcathoridae
Palaeoptera	Odonata	Callimokaltaniidae																			FL
Palaeoptera	Odonata	Calopterygidae
Palaeoptera	Odonata	Campterophlebiidae																																F	1	1	1	1	1	1	1	1	1	L
Palaeoptera	Odonata	Camptotaxineuridae																	FL
Palaeoptera	Odonata	Coenagrionidae																																														F	1
Palaeoptera	Odonata	Cordulegastridae
Palaeoptera	Odonata	Cordulephyidae
Palaeoptera	Odonata	Corduliidae
Palaeoptera	Odonata	Cretacoenagrionidae																																												FL
Palaeoptera	Odonata	Cretapetaluridae																																										F	1	1	1	L
Palaeoptera	Odonata	Cyclothemistidae																												F	1	1	1	1	1	L
Palaeoptera	Odonata	Cymatophlebiidae																																						F	1	1	1	1	1	1	L
Palaeoptera	Odonata	Ditaxineuridae																	F	L
Palaeoptera	Odonata	Dysagrionidae																																													F	1	1
Palaeoptera	Odonata	Enigmaeshnidae
Palaeoptera	Odonata	Eocorduliidae																																										FL
Palaeoptera	Odonata	Eosagrionidae																																		FL
Palaeoptera	Odonata	Epallagidae
Palaeoptera	Odonata	Erichschmidtiidae																																							FL
Palaeoptera	Odonata	Eumorbaeschnidae																																									FL
Palaeoptera	Odonata	Euthemistidae																																							FL
Palaeoptera	Odonata	Frenguelliidae
Palaeoptera	Odonata	Gomphaeschnidae																																										F	1	1	1	1	1
Palaeoptera	Odonata	Gomphidae
Palaeoptera	Odonata	Gondvanogomphidae																																														FL
Palaeoptera	Odonata	Hemeroscopidae																																													F	L
Palaeoptera	Odonata	Hemiphlebiidae																																									F	1	1	1	1	1	1
Palaeoptera	Odonata	Hemizygopteridae																		FL
Palaeoptera	Odonata	Henrotayiidae																																		FL
Palaeoptera	Odonata	Heterophlebiidae																																F	1	L
Palaeoptera	Odonata	Hypolestidae
Palaeoptera	Odonata	Idionychidae
Palaeoptera	Odonata	Isophlebiidae																																			F	1	1	1	1	1	1	1	L
Palaeoptera	Odonata	Isostictidae																																														F	1
Palaeoptera	Odonata	Juracorduliidae																																									FL
Palaeoptera	Odonata	Juragomphidae																																							FL
Palaeoptera	Odonata	Juraheterophlebiidae																																							FL
Palaeoptera	Odonata	Juralibellulidae																																						FL
Palaeoptera	Odonata	Kaltanoneuridae																			FL
Palaeoptera	Odonata	Kargalotypidae																				FL
Palaeoptera	Odonata	Kennedyidae																	F	1	1	1	1	1	1	1	1	1	1	L
Palaeoptera	Odonata	Latibasaliidae
Palaeoptera	Odonata	Lestidae
Palaeoptera	Odonata	Liadotypidae																																		FL
Palaeoptera	Odonata	Liassogomphidae																																		FL
Palaeoptera	Odonata	Liassophlebiidae																															F	1	1	L
Palaeoptera	Odonata	Liassostenophlebiidae																																		FL
Palaeoptera	Odonata	Libellulidae
Palaeoptera	Odonata	Lindeniidae																																														F	1
Palaeoptera	Odonata	Liupanshaniidae																																													F	1	1
Palaeoptera	Odonata	Macromiidae
Palaeoptera	Odonata	Megapodagrionidae
Palaeoptera	Odonata	Mesochlorogomphidae																																													FL
Palaeoptera	Odonata	Mesomantidiidae																												FL
Palaeoptera	Odonata	Mesuropetalidae																																							F	1	1	1	L
Palaeoptera	Odonata	Mitophlebiidae																												FL
Palaeoptera	Odonata	Myopophlebiidae																																		FL
Palaeoptera	Odonata	Nannogomphidae																																									FL
Palaeoptera	Odonata	Nodalulaidae																																														FL
Palaeoptera	Odonata	Nothomacromiidae																																														FL
Palaeoptera	Odonata	Oboraneuridae																FL
Palaeoptera	Odonata	Palaeomacromiidae
Palaeoptera	Odonata	Paracymatophlebiidae																																							FL
Palaeoptera	Odonata	Paragonophlebiidae																																							F	1	L
Palaeoptera	Odonata	Parastenophlebiidae																																									FL
Palaeoptera	Odonata	Paurophlebiidae																												FL
Palaeoptera	Odonata	Permaeschnidae																	F	1	L
Palaeoptera	Odonata	Permagrionidae																FL
Palaeoptera	Odonata	Permepallagidae																			FL
Palaeoptera	Odonata	Permolestidae																			F	L
Palaeoptera	Odonata	Permophlebiidae																						FL
Palaeoptera	Odonata	Petaluridae																																														F	1
Palaeoptera	Odonata	Pholidoptilidae																			FL
Palaeoptera	Odonata	Piroutetiidae																														FL
Palaeoptera	Odonata	Platycnemididae
Palaeoptera	Odonata	Polytaxineuridae																							FL
Palaeoptera	Odonata	Priscalestidae
Palaeoptera	Odonata	Progobiaeshnidae																																													F	L
Palaeoptera	Odonata	Prohemeroscopidae																																									FL
Palaeoptera	Odonata	Prostenophlebiidae																																									FL
Palaeoptera	Odonata	Proterogomphidae																																									F	1	1	1	1	L
Palaeoptera	Odonata	Protolindeniidae																																									FL
Palaeoptera	Odonata	Protomyrmeleontidae																												F	1	1	1	1	1	1	1	1	1	1	1	1	1	1	1	L
Palaeoptera	Odonata	Rudiaeschnidae																																										F	1	1	1	L
Palaeoptera	Odonata	Saxonagrionidae																				FL
Palaeoptera	Odonata	Selenothemistidae																																		F	1	1	1	1	L
Palaeoptera	Odonata	Sieblosiidae
Palaeoptera	Odonata	Sonidae																																												FL
Palaeoptera	Odonata	Sphenophlebiidae																																		F	1	1	1	1	1	1	1	1	1	L
Palaeoptera	Odonata	Steleopteridae																																							F	1	L
Palaeoptera	Odonata	Stenophlebiidae																																							F	1	1	1	1	1	1	L
Palaeoptera	Odonata	Synlestidae																																									F	1	1	1	1	1	1
Palaeoptera	Odonata	Tarsophlebiidae																																							F	1	1	1	1	1	1	L
Palaeoptera	Odonata	Triadophlebiidae																												FL
Palaeoptera	Odonata	Triadotypidae																										F	1	L
Palaeoptera	Odonata	Triassolestidae																												F	1	1	1	1	1	L
Palaeoptera	Odonata	Valdicorduliidae																																												FL
Palaeoptera	Odonata	Xamenophlebiidae																												FL
Palaeoptera	Odonata	Zacallitidae
Palaeoptera	Odonata	Zygophlebiidae																												FL
Polyneoptera	Polyneoptera inc. sed.	Brachyphyllophagidae																																							FL
Polyneoptera	Polyneoptera inc. sed.	Gelasopteridae																	FL
Polyneoptera	Polyneoptera inc. sed.	Gryllomantidae																																													F	1	L
Polyneoptera	Polyneoptera inc. sed.	Lemmatophoridae															F	1	1	1	1	L
Polyneoptera	Polyneoptera inc. sed.	Mantoblattidae																																															FL
Polyneoptera	Polyneoptera inc. sed.	Tshekarcephalidae																		F	L
Polyneoptera	Protorthoptera	Adeloneuridae												FL
Polyneoptera	Protorthoptera	Anthracoptilidae													F	1	1	1	1	1	1	1	1	1	L
Polyneoptera	Protorthoptera	Anthracothremmidae												FL
Polyneoptera	Protorthoptera	Apithanidae												FL
Polyneoptera	Protorthoptera	Asiopompidae													FL
Polyneoptera	Protorthoptera	Asiuropidae																		FL
Polyneoptera	Protorthoptera	Asyncritidae												FL
Polyneoptera	Protorthoptera	Cymbopsidae																FL
Polyneoptera	Protorthoptera	Eucaenidae												FL
Polyneoptera	Protorthoptera	Evenkidae														FL
Polyneoptera	Protorthoptera	Gerapompidae												FL
Polyneoptera	Protorthoptera	Herdinidae												FL
Polyneoptera	Protorthoptera	Heteroptilidae																	FL
Polyneoptera	Protorthoptera	Homalophlebiidae													FL
Polyneoptera	Protorthoptera	Hypermegethidae												F	1	L
Polyneoptera	Protorthoptera	Hypoperlidae																		F	L
Polyneoptera	Protorthoptera	Kliveriidae												FL
Polyneoptera	Protorthoptera	Nugonioneuridae																	FL
Polyneoptera	Protorthoptera	Orthocostidae												FL
Polyneoptera	Protorthoptera	Perielytridae																		FL
Polyneoptera	Protorthoptera	Prototettigidae												FL
Polyneoptera	Protorthoptera	Psoropteridae																	FL
Polyneoptera	Protorthoptera	Rigattopteridae															FL
Polyneoptera	Protorthoptera	Sojanoperidae																			FL
Polyneoptera	Protorthoptera	Stenoneuridae													F	L
Polyneoptera	Protorthoptera	Synomaloptilidae																		FL
Polyneoptera	Protorthoptera	Thoronysididae												FL
Polyneoptera	Protelytroptera	Archelytridae																F	L
Polyneoptera	Protelytroptera	Bardacoleidae																		FL
Polyneoptera	Protelytroptera	Blattelytridae																F	L
Polyneoptera	Protelytroptera	Dermelytridae																							FL
Polyneoptera	Protelytroptera	Elytroneuridae																F	L
Polyneoptera	Protelytroptera	Labidelytridae																							FL
Polyneoptera	Protelytroptera	Permelytridae																	FL
Polyneoptera	Protelytroptera	Permofulgoridae																			F	1	1	1	L
Polyneoptera	Protelytroptera	Permophilidae																							FL
Polyneoptera	Protelytroptera	Planelytridae																FL
Polyneoptera	Protelytroptera	Protelytridae																F	L
Polyneoptera	Protelytroptera	Protocoleidae																						F	L
Polyneoptera	Dermaptera	Anisolabididae																																														F	1
Polyneoptera	Dermaptera	Dermapteridae																																						F	L
Polyneoptera	Dermaptera	Diplatyidae
Polyneoptera	Dermaptera	Forficulidae
Polyneoptera	Dermaptera	Labiduridae																																														F	1
Polyneoptera	Dermaptera	Ocelliidae
Polyneoptera	Dermaptera	Protodiplatyidae																												F	1	1	1	1	1	1	1	1	1	1	1	1	1	1	1	1	L
Polyneoptera	Dermaptera	Pygidicranidae																																															F
Polyneoptera	Dermaptera	Semenoviolidae																																							FL
Polyneoptera	Dermaptera	Turanodermatidae																																							FL
Polyneoptera	Grylloblattodea	Aliculidae																F	1	1	1	L
Polyneoptera	Grylloblattodea	Archiprobnidae																			FL
Polyneoptera	Grylloblattodea	Atactophlebiidae																		F	L
Polyneoptera	Grylloblattodea	Bajanzhargalanidae																																									FL
Polyneoptera	Grylloblattodea	Blattogryllidae																							F	1	1	1	1	1	1	1	1	1	1	1	L
Polyneoptera	Grylloblattodea	Camptoneuritidae																			FL
Polyneoptera	Grylloblattodea	Chaulioditidae																			F	1	1	1	1	1	1	L
Polyneoptera	Grylloblattodea	Chelopteridae																	FL
Polyneoptera	Grylloblattodea	Daldubidae														FL
Polyneoptera	Grylloblattodea	Demopteridae																	FL
Polyneoptera	Grylloblattodea	Epideigmatidae												F	1	1	1	1	1	1	1	1	1	1	L
Polyneoptera	Grylloblattodea	Euremiscidae																		F	L
Polyneoptera	Grylloblattodea	Euryptilonidae																F	1	1	L
Polyneoptera	Grylloblattodea	Geinitziidae																		F	1	1	1	1	1	1	1	1	1	1	1	1	1	1	1	1	1	1	1	1	1	1	L
Polyneoptera	Grylloblattodea	Gorochoviidae																												FL
Polyneoptera	Grylloblattodea	Havlatiidae																FL
Polyneoptera	Grylloblattodea	Ideliidae																		F	1	1	1	1	1	1	1	1	1	1	L
Polyneoptera	Grylloblattodea	Idelinellidae																		F	L
Polyneoptera	Grylloblattodea	Ivapteridae																		F	L
Polyneoptera	Grylloblattodea	Jabloniidae																FL
Polyneoptera	Grylloblattodea	Juraperlidae																																						FL
Polyneoptera	Grylloblattodea	Kargalopteridae																				FL
Polyneoptera	Grylloblattodea	Kortshakoliidae																		F	L
Polyneoptera	Grylloblattodea	Liomopteridae														F	1	1	1	1	1	1	1	1	1	1	1	1	1	L
Polyneoptera	Grylloblattodea	Madygenophlebiidae																												FL
Polyneoptera	Grylloblattodea	Megakhosaridae																	F	1	1	1	1	1	1	1	1	1	1	L
Polyneoptera	Grylloblattodea	Mesojabloniidae																												FL
Polyneoptera	Grylloblattodea	Mesorthopteridae																										F	1	1	L
Polyneoptera	Grylloblattodea	Neleidae																																		FL
Polyneoptera	Grylloblattodea	Oecanthoperlidae																																											FL
Polyneoptera	Grylloblattodea	Permopectinidae																		FL
Polyneoptera	Grylloblattodea	Permotermopsidae																		F	1	1	1	1	L
Polyneoptera	Grylloblattodea	Pinideliidae																		FL
Polyneoptera	Grylloblattodea	Plesioblattogryllidae																																						FL
Polyneoptera	Grylloblattodea	Probnidae														F	1	1	1	1	1	1	1	1	1	1	1	1	1	1	L
Polyneoptera	Grylloblattodea	Protembiidae																	FL
Polyneoptera	Grylloblattodea	Protoblattinidae													FL
Polyneoptera	Grylloblattodea	Protoperlidae													FL
Polyneoptera	Grylloblattodea	Raaschiidae																	FL
Polyneoptera	Grylloblattodea	Sinonamuropteridae											FL
Polyneoptera	Grylloblattodea	Skaliciidae																F	1	1	1	L
Polyneoptera	Grylloblattodea	Sojanoraphidiidae																F	1	1	L
Polyneoptera	Grylloblattodea	Stenoneuritidae													FL
Polyneoptera	Grylloblattodea	Sylvabestiidae																		FL
Polyneoptera	Grylloblattodea	Sylvardembiidae																		F	L
Polyneoptera	Grylloblattodea	Tillyardembiidae																		FL
Polyneoptera	Grylloblattodea	Tshecalculidae																		FL
Polyneoptera	Grylloblattodea	Tshekardominidae																	F	1	1	1	L
Polyneoptera	Grylloblattodea	Tunguskapteridae																								F	1	1	1	L
Polyneoptera	Mantophasmatodea	Mantophasmatidae																																						F	1	1	1	1	1	1	1	1	1
Polyneoptera	Plecoptera	Baleyopterygidae																																	F	1	1	1	1	1	1	1	1	1	L
Polyneoptera	Plecoptera	Capniidae																																		F	1	1	1	1	1	1	1	1	1	1	1	1	1
Polyneoptera	Plecoptera	Chloroperlidae																																									F	1	1	1	1	1	1
Polyneoptera	Plecoptera	Eustheniidae																							F	1	1	1	1	1	1	1	1	1	1	1	1	1	1	1	1	1	1	1	1	1	1	1	1
Polyneoptera	Plecoptera	Euxenoperlidae																			F	1	1	1	1	1	1	1	1	L
Polyneoptera	Plecoptera	Gripopterygidae																																									F	1	1	1	1	1	1
Polyneoptera	Plecoptera	Leuctridae																																									F	1	1	1	1	1	1
Polyneoptera	Plecoptera	Mesoleuctridae																												F	1	1	1	1	1	1	1	1	1	1	1	1	1	1	1	1	1	L
Polyneoptera	Plecoptera	Nemouridae																																						F	1	1	1	1	1	1	1	1	1
Polyneoptera	Plecoptera	Palaeonemouridae																		F	1	1	1	1	L
Polyneoptera	Plecoptera	Palaeoperlidae																			F	1	1	1	L
Polyneoptera	Plecoptera	Perlariopseidae																												F	1	1	1	1	1	1	1	1	1	1	1	1	1	1	1	1	L
Polyneoptera	Plecoptera	Perlidae																																														F	1
Polyneoptera	Plecoptera	Perlodidae																																										F	1	1	1	1	1
Polyneoptera	Plecoptera	Perlopseidae																		FL
Polyneoptera	Plecoptera	Platyperlidae																												F	1	1	1	1	1	1	1	1	1	1	1	1	1	1	1	1	1	L
Polyneoptera	Plecoptera	Siberioperlidae																												F	1	1	1	1	1	1	1	1	1	1	1	1	1	1	1	1	1	L
Polyneoptera	Plecoptera	Taeniopterygidae																																						F	1	1	1	1	1	1	1	1	1
Polyneoptera	Plecoptera	Tshekardoperlidae																		FL
Polyneoptera	Embiodea	Anisembiidae
Polyneoptera	Embiodea	Embiidae
Polyneoptera	Embiodea	Notoligotomidae																																															F
Polyneoptera	Embiodea	Oligotomidae
Polyneoptera	Embiodea	Sinembiidae																																						FL
Polyneoptera	Embiodea	Sorellembiidae																																															FL
Polyneoptera	Embiodea	Teratembiidae
Polyneoptera	Zoraptera	Zorotypidae																																															F
Polyneoptera	Phasmatodea	Aerophasmatidae																																F	1	1	1	1	1	1	1	1	1	1	1	1	1	1	1
Polyneoptera	Phasmatodea	Aeroplanidae																												FL
Polyneoptera	Phasmatodea	Agathemeridae
Polyneoptera	Phasmatodea	Archipseudophasmatidae
Polyneoptera	Phasmatodea	Diapheromeridae
Polyneoptera	Phasmatodea	Necrophasmatidae																																							FL
Polyneoptera	Phasmatodea	Permophasmatidae																					FL
Polyneoptera	Phasmatodea	Phasmatidae
Polyneoptera	Phasmatodea	Phylliidae
Polyneoptera	Phasmatodea	Prochresmodidae																										F	1	L
Polyneoptera	Phasmatodea	Pseudophasmatidae
Polyneoptera	Phasmatodea	Susumaniidae																																							F	1	1	1	1	1	1	1	1
Polyneoptera	Phasmatodea	Xiphopteridae																												FL
Polyneoptera	Archaeorthoptera inc. sed.	Ampelipteridae										F	1	1	1	1	1	1	1	1	L
Polyneoptera	Archaeorthoptera inc. sed.	Cacurgidae											F	L
Polyneoptera	Archaeorthoptera inc. sed.	Carpenteropteridae													FL
Polyneoptera	Archaeorthoptera inc. sed.	Chresmodidae																																						F	1	1	1	1	1	1	1	1	1
Polyneoptera	Archaeorthoptera inc. sed.	Eoblattidae													FL
Polyneoptera	Archaeorthoptera inc. sed.	Geraridae												F	1	L
Polyneoptera	Archaeorthoptera inc. sed.	Omaliidae											F	1	L
Polyneoptera	Archaeorthoptera inc. sed.	Pachytylopsidae											FL
Polyneoptera	Archaeorthoptera inc. sed.	Protophasmatidae												F	L
Polyneoptera	Cnemidolestodea	Cnemidolestidae													FL
Polyneoptera	Cnemidolestodea	Ischnoneuridae													FL
Polyneoptera	Cnemidolestodea	Proedischiidae												F	1	1	L
Polyneoptera	Cnemidolestodea	Spanioderidae												FL
Polyneoptera	Cnemidolestodea	Taiophlebiidae												FL
Polyneoptera	Cnemidolestodea	Tococladidae																	F	1	1	L
Polyneoptera	Caloneurodea	Caloneuridae												F	1	1	1	1	1	1	1	L
Polyneoptera	Caloneurodea	Hapalopteridae											F	1	1	L
Polyneoptera	Caloneurodea	Permostridulidae																				FL
Polyneoptera	Orthoptera	Acrididae
Polyneoptera	Orthoptera	Adumbratomorphidae																		FL
Polyneoptera	Orthoptera	Anelcanidae																	FL
Polyneoptera	Orthoptera	Anostostomatidae																																														F	1
Polyneoptera	Orthoptera	Araripelocustidae																																														FL
Polyneoptera	Orthoptera	Baissogryllidae																																									F	1	1	1	1	L
Polyneoptera	Orthoptera	Bintoniellidae																												F	1	1	L
Polyneoptera	Orthoptera	Bouretidae																																														FL
Polyneoptera	Orthoptera	Brauckmanniidae																																														FL
Polyneoptera	Orthoptera	Chorotypidae
Polyneoptera	Orthoptera	Dzhajloutshellidae																												FL
Polyneoptera	Orthoptera	Elcanidae																										F	1	1	1	1	1	1	1	1	1	1	1	1	1	1	1	1	1	1	1	1	L
Polyneoptera	Orthoptera	Episactidae
Polyneoptera	Orthoptera	Eumastacidae																																							F	1	1	1	1	1	1	1	1
Polyneoptera	Orthoptera	Gryllacrididae																												F	1	1	1	1	1	1	1	1	1	1	1	1	1	1	1	1	1	1	1
Polyneoptera	Orthoptera	Gryllavidae																										F	1	L
Polyneoptera	Orthoptera	Gryllidae																																												F	1	1	1
Polyneoptera	Orthoptera	Gryllotalpidae																																														F	1
Polyneoptera	Orthoptera	Haglidae																										F	1	1	1	1	1	1	1	1	1	1	1	1	1	1	1	1	1	1	L
Polyneoptera	Orthoptera	Hagloedischiidae																										F	1	L
Polyneoptera	Orthoptera	Haglotettigoniidae																																											FL
Polyneoptera	Orthoptera	Locustavidae																								F	1	1	1	L
Polyneoptera	Orthoptera	Locustopseidae																												F	1	1	1	1	1	1	1	1	1	1	1	1	1	1	1	1	1	1	1
Polyneoptera	Orthoptera	Mesoedischiidae																								F	1	1	1	L
Polyneoptera	Orthoptera	Mesotitanidae																		F	1	1	1	1	1	1	1	1	1	L
Polyneoptera	Orthoptera	Mogoplistidae
Polyneoptera	Orthoptera	Myrmecophilidae																																														F	1
Polyneoptera	Orthoptera	Oedischiidae													F	1	1	1	1	1	1	L
Polyneoptera	Orthoptera	Paratitanidae																												FL
Polyneoptera	Orthoptera	Permelcanidae																	F	1	1	1	1	1	1	1	1	1	1	L
Polyneoptera	Orthoptera	Permoraphidiidae																	FL
Polyneoptera	Orthoptera	Phasmomimidae																																							FL
Polyneoptera	Orthoptera	Prezottophlebiidae																																														FL
Polyneoptera	Orthoptera	Promastacidae
Polyneoptera	Orthoptera	Proparagryllacrididae																												FL
Polyneoptera	Orthoptera	Prophalangopsidae																															F	1	1	1	1	1	1	1	1	1	1	1	1	1	1	1	1
Polyneoptera	Orthoptera	Proscopiidae																																														F	1
Polyneoptera	Orthoptera	Protogryllidae																												F	1	1	1	1	1	1	1	1	1	1	L
Polyneoptera	Orthoptera	Pruvostitidae																	F	1	1	L
Polyneoptera	Orthoptera	Pseudelcanidae																		FL
Polyneoptera	Orthoptera	Pyrgomorphidae
Polyneoptera	Orthoptera	Raphoglidae																				FL
Polyneoptera	Orthoptera	Regiatidae																																FL
Polyneoptera	Orthoptera	Rhaphidophoridae
Polyneoptera	Orthoptera	Ripipterygidae
Polyneoptera	Orthoptera	Tcholmanvissiidae																		F	L
Polyneoptera	Orthoptera	Tetrigidae																																											F	1	1	1	1
Polyneoptera	Orthoptera	Tettigoniidae																										F	1	1	1	1	1	1	1	1	1	1	1	1	1	1	1	1	1	1	1	1	1
Polyneoptera	Orthoptera	Tettoedischiidae																		FL
Polyneoptera	Orthoptera	Thueringoedischiidae														F	L
Polyneoptera	Orthoptera	Triassomanteidae																												FL
Polyneoptera	Orthoptera	Tridactylidae																																										F	1	1	1	1	1
Polyneoptera	Orthoptera	Tuphellidae																										F	1	1	1	1	1	1	1	1	1	1	1	1	1	1	L
Polyneoptera	Orthoptera	Vitimiidae																																											F	1	L
Polyneoptera	Orthoptera	Xenopteridae																												FL
Polyneoptera	Mantodea	Ambermantidae
Polyneoptera	Mantodea	Baissomantidae																																											FL
Polyneoptera	Mantodea	Chaeteessidae																																											F	1	1	1	1
Polyneoptera	Mantodea	Cretomantidae																																											FL
Polyneoptera	Mantodea	Hymenopodidae
Polyneoptera	Mantodea	Jantarimantidae
Polyneoptera	Mantodea	Juramantidae																																									FL
Polyneoptera	Mantodea	Liturgusidae
Polyneoptera	Mantodea	Mantidae
Polyneoptera	Mantodea	Mantoididae
Polyneoptera	Mantodea	Santanmantidae																																														FL
Polyneoptera	Mantodea	Strephocladidae													F	1	1	1	1	1	L
Polyneoptera	Mantodea	Tarachodidae
Polyneoptera	Blattodea sensu lato	Archimylacridae											F	1	1	1	1	1	1	1	1	1	1	1	1	1	1	1	1	L
Polyneoptera	Blattodea sensu lato	Argentinoblattidae																											FL
Polyneoptera	Blattodea sensu lato	Blaberidae
Polyneoptera	Blattodea sensu lato	Blattellidae																																										F	1	1	1	1	1
Polyneoptera	Blattodea sensu lato	Blattidae																																														F	1
Polyneoptera	Blattodea sensu lato	Blattinopsidae													F	1	1	1	1	L
Polyneoptera	Blattodea sensu lato	Blattulidae																											F	1	1	1	1	1	1	1	1	1	1	1	1	1	1	1	1	1	1	1	1
Polyneoptera	Blattodea sensu lato	Cainoblattinidae
Polyneoptera	Blattodea sensu lato	Caloblattinidae																										F	1	1	1	1	1	1	1	1	1	1	1	1	1	1	1	1	1	1	1	1	1
Polyneoptera	Blattodea sensu lato	Cratovitismidae																																														FL
Polyneoptera	Blattodea sensu lato	Delpuenteblattidae																											F	L
Polyneoptera	Blattodea sensu lato	Diechoblattinidae															F	1	1	1	1	1	1	1	1	1	1	1	1	1	1	1	1	1	1	1	1	1	1	1	1	1	1	L
Polyneoptera	Blattodea sensu lato	Eadiidae																																															FL
Polyneoptera	Blattodea sensu lato	Fuziidae																												F	1	1	1	1	1	1	1	1	1	1	L
Polyneoptera	Blattodea sensu lato	Latiblattidae																																							FL
Polyneoptera	Blattodea sensu lato	Liberiblattinidae																																							F	1	1	1	1	1	1	1	L
Polyneoptera	Blattodea sensu lato	Mancusoblattidae																											FL
Polyneoptera	Blattodea sensu lato	Mesoblattinidae																																		F	1	1	1	1	1	1	1	1	1	1	1	1	1
Polyneoptera	Blattodea sensu lato	Mylacridae												F	1	1	1	1	1	1	1	1	1	1	1	1	1	1	1	L
Polyneoptera	Blattodea sensu lato	Necymylacridae											F	1	1	L
Polyneoptera	Blattodea sensu lato	Paucineuridae															FL
Polyneoptera	Blattodea sensu lato	Phyloblattidae												F	1	1	1	1	1	1	1	1	1	1	1	1	1	1	1	1	1	1	1	1	1	1	1	1	1	1	1	1	1	1	1	1	L
Polyneoptera	Blattodea sensu lato	Polyphagidae																																										F	1	1	1	1	1
Polyneoptera	Blattodea sensu lato	Poroblattinidae												F	1	1	1	1	1	1	1	1	1	1	1	1	1	1	1	L
Polyneoptera	Blattodea sensu lato	Raphidiomimidae																																		F	1	1	1	1	1	1	1	1	1	1	1	L
Polyneoptera	Blattodea sensu lato	Skokidae																																							FL
Polyneoptera	Blattodea sensu lato	Spiloblattinidae												F	1	1	1	1	1	1	1	1	1	1	1	1	1	1	1	L
Polyneoptera	Blattodea sensu lato	Subioblattidae																										F	1	1	L
Polyneoptera	Blattodea sensu lato	Umenocoleidae																																											F	1	1	1	L
Polyneoptera	Isoptera	Archeorhinotermitidae																																															FL
Polyneoptera	Isoptera	Archotermopsidae
Polyneoptera	Isoptera	Cratomastotermitidae																																														FL
Polyneoptera	Isoptera	Kalotermitidae																																															F
Polyneoptera	Isoptera	Mastotermitidae																																												F	1	1	1
Polyneoptera	Isoptera	Rhinotermitidae
Polyneoptera	Isoptera	Stylotermitidae
Polyneoptera	Isoptera	Termitidae
Polyneoptera	Isoptera	Termopsidae
Paraneoptera	Paraneoptera inc. sed.	Lophioneuridae																	F	1	1	1	1	1	1	1	1	1	1	1	1	1	1	1	1	1	1	1	1	1	1	1	1	1	1	1	1	1	1
Paraneoptera	Paraneoptera inc. sed.	Permopsocidae																F	L
Paraneoptera	Paraneoptera inc. sed.	Psocidiidae														F	1	1	1	1	1	1	1	1	1	1	1	1	1	1	1	1	1	1	1	L
Paraneoptera	Paraneoptera inc. sed.	Saurodectidae																																											FL
Paraneoptera	Paraneoptera inc. sed.	Surijokopsocidae																				FL
Paraneoptera	Paraneoptera inc. sed.	Zygopsocidae																							FL
Paraneoptera	Psocoptera	Amphientomidae
Paraneoptera	Psocoptera	Amphipsocidae
Paraneoptera	Psocoptera	Arcantipsocidae																																															FL
Paraneoptera	Psocoptera	Archaeatropidae																																															FL
Paraneoptera	Psocoptera	Archipsocidae
Paraneoptera	Psocoptera	Archipsyllidae																																		F	1	1	1	1	1	1	1	1	1	1	L
Paraneoptera	Psocoptera	Caeciliusidae
Paraneoptera	Psocoptera	Cladiopsocidae
Paraneoptera	Psocoptera	Compsocidae																																															F
Paraneoptera	Psocoptera	Dolabellopsocidae
Paraneoptera	Psocoptera	Ectopsocidae
Paraneoptera	Psocoptera	Electrentomidae																																															F
Paraneoptera	Psocoptera	Elipsocidae																																							F	1	1	1	1	1	1	1	1
Paraneoptera	Psocoptera	Empheriidae																																															F
Paraneoptera	Psocoptera	Epipsocidae
Paraneoptera	Psocoptera	Hemipsocidae
Paraneoptera	Psocoptera	Lachesillidae
Paraneoptera	Psocoptera	Lepidopsocidae
Paraneoptera	Psocoptera	Liposcelididae																																															F
Paraneoptera	Psocoptera	Mesopsocidae
Paraneoptera	Psocoptera	Myopsocidae
Paraneoptera	Psocoptera	Pachytroctidae																																															F
Paraneoptera	Psocoptera	Paramesopsocidae																																							F	1	1	1	1	1	L
Paraneoptera	Psocoptera	Peripsocidae
Paraneoptera	Psocoptera	Philotarsidae
Paraneoptera	Psocoptera	Prionoglariidae																																													F	1	1
Paraneoptera	Psocoptera	Pseudocaeciliidae
Paraneoptera	Psocoptera	Psocidae
Paraneoptera	Psocoptera	Psoquillidae
Paraneoptera	Psocoptera	Psyllipsocidae																																															F
Paraneoptera	Psocoptera	Ptiloneuridae
Paraneoptera	Psocoptera	Sphaeropsocidae																																												F	1	1	1
Paraneoptera	Psocoptera	Spurostigmatidae
Paraneoptera	Psocoptera	Trichopsocidae
Paraneoptera	Psocoptera	Troctopsocidae
Paraneoptera	Psocoptera	Trogiidae																																															F
Paraneoptera	Phthiraptera	Menoponidae
Paraneoptera	Phthiraptera	Polyplacidae
Paraneoptera	Thysanoptera	Adiheterothripidae																																													F	1	1
Paraneoptera	Thysanoptera	Aeolothripidae																																											F	1	1	1	1
Paraneoptera	Thysanoptera	Heterothripidae
Paraneoptera	Thysanoptera	Karataothripidae																																							FL
Paraneoptera	Thysanoptera	Liassothripidae																																							FL
Paraneoptera	Thysanoptera	Melanthripidae
Paraneoptera	Thysanoptera	Merothripidae																																													F	1	1
Paraneoptera	Thysanoptera	Moundthripidae																																												F	L
Paraneoptera	Thysanoptera	Phlaeothripidae
Paraneoptera	Thysanoptera	Thripidae																																											F	1	1	1	1
Paraneoptera	Thysanoptera	Triassothripidae																												F	L
Paraneoptera	Hemiptera	Acanthosomatidae
Paraneoptera	Hemiptera	Achilidae																																													F	1	1
Paraneoptera	Hemiptera	Adelgidae																																															F
Paraneoptera	Hemiptera	Aetalionidae																																F	1	1	1	1	1	1	1	1	1	1	1	1	1	1	1
Paraneoptera	Hemiptera	Albicoccidae																																															FL
Paraneoptera	Hemiptera	Aleyrodidae																																							F	1	1	1	1	1	1	1	1
Paraneoptera	Hemiptera	Alydidae																																							F	1	1	1	1	1	1	1	1
Paraneoptera	Hemiptera	Anthocoridae																																												F	1	1	1
Paraneoptera	Hemiptera	Aphalaridae
Paraneoptera	Hemiptera	Aphelocheiridae
Paraneoptera	Hemiptera	Aphididae																																													F	1	1
Paraneoptera	Hemiptera	Aphrophoridae																																															F
Paraneoptera	Hemiptera	Aradidae																																							F	1	1	1	1	1	1	1	1
Paraneoptera	Hemiptera	Archegocimicidae																																F	1	1	1	1	1	1	1	1	1	1	1	1	1	L
Paraneoptera	Hemiptera	Archescytinidae														F	1	1	1	1	1	1	1	1	1	L
Paraneoptera	Hemiptera	Archiconiopterygidae																																		FL
Paraneoptera	Hemiptera	Archijassidae																																		F	1	1	1	1	1	1	1	1	1	1	L
Paraneoptera	Hemiptera	Arnoldidae
Paraneoptera	Hemiptera	Belostomatidae																												F	1	1	1	1	1	1	1	1	1	1	1	1	1	1	1	1	1	1	1
Paraneoptera	Hemiptera	Berytidae
Paraneoptera	Hemiptera	Boreoscytidae																		F	L
Paraneoptera	Hemiptera	Burmacoccidae																																															FL
Paraneoptera	Hemiptera	Burmitaphidae																																															FL
Paraneoptera	Hemiptera	Caliscelidae
Paraneoptera	Hemiptera	Canadaphididae																																													F	1	1
Paraneoptera	Hemiptera	Carsidaridae
Paraneoptera	Hemiptera	Ceratocombidae
Paraneoptera	Hemiptera	Cercopidae																							F	1	1	1	1	1	1	1	1	1	1	1	1	1	1	1	1	1	1	1	1	1	1	1	1
Paraneoptera	Hemiptera	Cercopionidae																																														FL
Paraneoptera	Hemiptera	Ceresopseidae																																FL
Paraneoptera	Hemiptera	Chiliocyclidae																												FL
Paraneoptera	Hemiptera	Cicadellidae																												F	1	1	1	1	1	1	1	1	1	1	1	1	1	1	1	1	1	1	1
Paraneoptera	Hemiptera	Cicadidae
Paraneoptera	Hemiptera	Cimicidae																																															F
Paraneoptera	Hemiptera	Ciriacremidae
Paraneoptera	Hemiptera	Cixiidae																																											F	1	1	1	1
Paraneoptera	Hemiptera	Clastopteridae
Paraneoptera	Hemiptera	Coccidae
Paraneoptera	Hemiptera	Coleoscytidae																			FL
Paraneoptera	Hemiptera	Coreidae																												F	1	1	1	1	1	1	1	1	1	1	1	1	1	1	1	1	1	1	1
Paraneoptera	Hemiptera	Corixidae																												F	1	1	1	1	1	1	1	1	1	1	1	1	1	1	1	1	1	1	1
Paraneoptera	Hemiptera	Creaphididae																												FL
Paraneoptera	Hemiptera	Cretamyzidae
Paraneoptera	Hemiptera	Cuneocoridae																																		FL
Paraneoptera	Hemiptera	Curvicubitidae																										F	1	L
Paraneoptera	Hemiptera	Cydnidae																																		F	1	1	1	1	1	1	1	1	1	1	1	1	1
Paraneoptera	Hemiptera	Dactylopiidae
Paraneoptera	Hemiptera	Delphacidae
Paraneoptera	Hemiptera	Derbidae
Paraneoptera	Hemiptera	Diaspididae																												F	1	1	1	1	1	1	1	1	1	1	1	1	1	1	1	1	1	1	1
Paraneoptera	Hemiptera	Dictyopharidae
Paraneoptera	Hemiptera	Dinidoridae
Paraneoptera	Hemiptera	Dipsocoridae																																													F	1	1
Paraneoptera	Hemiptera	Dracaphididae																											FL
Paraneoptera	Hemiptera	Drepanochaitophoridae
Paraneoptera	Hemiptera	Dunstaniidae																					F	1	1	1	1	1	1	1	1	1	1	1	1	1	1	1	1	1	1	1	L
Paraneoptera	Hemiptera	Dysmorphoptilidae																	F	1	1	1	1	1	1	1	1	1	1	1	1	1	1	1	1	1	1	1	1	L
Paraneoptera	Hemiptera	Ebboidae																																															F
Paraneoptera	Hemiptera	Electrococcidae																																													F	1	1
Paraneoptera	Hemiptera	Elektraphididae
Paraneoptera	Hemiptera	Enicocephalidae																																												F	1	1	1
Paraneoptera	Hemiptera	Eriococcidae
Paraneoptera	Hemiptera	Eurybrachyidae
Paraneoptera	Hemiptera	Flatidae
Paraneoptera	Hemiptera	Fulgoridae																																														F	1
Paraneoptera	Hemiptera	Fulgoridiidae																																F	1	1	1	1	1	1	L
Paraneoptera	Hemiptera	Gelastocoridae																																														F	1
Paraneoptera	Hemiptera	Genaphididae																																							F	1	1	L
Paraneoptera	Hemiptera	Gerridae																																															F
Paraneoptera	Hemiptera	Granulidae																											FL
Paraneoptera	Hemiptera	Grimaldiellidae
Paraneoptera	Hemiptera	Grohnidae
Paraneoptera	Hemiptera	Hadrocoridae																																		FL
Paraneoptera	Hemiptera	Hammanococcidae																																													FL
Paraneoptera	Hemiptera	Hebridae
Paraneoptera	Hemiptera	Hoploridiidae																																											FL
Paraneoptera	Hemiptera	Hydrometridae																																														F	1
Paraneoptera	Hemiptera	Hylicellidae																								F	1	1	1	1	1	1	1	1	1	1	1	1	1	1	1	1	1	1	1	1	L
Paraneoptera	Hemiptera	Hypsipterygidae
Paraneoptera	Hemiptera	Ignotalidae																						F	1	L
Paraneoptera	Hemiptera	Ignotingidae																																													FL
Paraneoptera	Hemiptera	Ingruidae																		F	1	1	L
Paraneoptera	Hemiptera	Inkaidae
Paraneoptera	Hemiptera	Ipsviciidae																										F	1	1	1	1	1	1	1	1	1	1	1	1	1	1	1	1	1	1	1	L
Paraneoptera	Hemiptera	Isometopidae
Paraneoptera	Hemiptera	Issidae
Paraneoptera	Hemiptera	Jersicoccidae
Paraneoptera	Hemiptera	Karabasiidae																																F	1	1	1	1	1	1	1	1	L
Paraneoptera	Hemiptera	Karajassidae																																			F	1	1	1	1	1	1	1	1	L
Paraneoptera	Hemiptera	Kermesidae
Paraneoptera	Hemiptera	Kinnaridae
Paraneoptera	Hemiptera	Kobdocoridae																																												FL
Paraneoptera	Hemiptera	Kukaspididae																																															FL
Paraneoptera	Hemiptera	Kuwaniidae
Paraneoptera	Hemiptera	Labiococcidae
Paraneoptera	Hemiptera	Lachnidae
Paraneoptera	Hemiptera	Lalacidae																																													F	L
Paraneoptera	Hemiptera	Largidae
Paraneoptera	Hemiptera	Lebanococcidae																																													FL
Paraneoptera	Hemiptera	Leptaphelocheiridae																																						FL
Paraneoptera	Hemiptera	Leptopodidae
Paraneoptera	Hemiptera	Liadopsyllidae																																		F	1	1	1	1	1	1	1	1	1	1	L
Paraneoptera	Hemiptera	Ligavenidae																												F	1	1	1	1	1	1	1	1	1	1	1	1	1	1	1	1	1	L
Paraneoptera	Hemiptera	Lithuanicoccidae
Paraneoptera	Hemiptera	Lophopidae
Paraneoptera	Hemiptera	Lygaeidae
Paraneoptera	Hemiptera	Magnacicadiidae																											FL
Paraneoptera	Hemiptera	Malmopsyllidae																																							FL
Paraneoptera	Hemiptera	Margarodidae
Paraneoptera	Hemiptera	Matsucoccidae																																											F	1	1	1	1
Paraneoptera	Hemiptera	Membracidae																																															F
Paraneoptera	Hemiptera	Mesogereonidae																												FL
Paraneoptera	Hemiptera	Mesopentacoridae																																		F	1	1	1	1	1	1	1	1	1	1	1	L
Paraneoptera	Hemiptera	Mesotrephidae
Paraneoptera	Hemiptera	Mesoveliidae																																							F	1	1	1	1	1	1	1	1
Paraneoptera	Hemiptera	Mesozoicaphididae
Paraneoptera	Hemiptera	Microphysidae
Paraneoptera	Hemiptera	Mimarachnidae																																											F	1	1	1	1
Paraneoptera	Hemiptera	Miridae																																							F	1	1	1	1	1	1	1	1
Paraneoptera	Hemiptera	Monophlebidae
Paraneoptera	Hemiptera	Myerslopiidae																																														F	1
Paraneoptera	Hemiptera	Nabidae																																F	1	1	1	1	1	1	1	1	1	1	1	1	1	1	1
Paraneoptera	Hemiptera	Naibiidae																												F	1	1	1	1	1	1	1	1	1	1	1	1	1	1	1	1	1	1	1
Paraneoptera	Hemiptera	Naucoridae																												F	1	1	1	1	1	1	1	1	1	1	1	1	1	1	1	1	1	1	1
Paraneoptera	Hemiptera	Neazoniidae																																												F	1	1	L
Paraneoptera	Hemiptera	Nepidae																																									F	1	1	1	1	1	1
Paraneoptera	Hemiptera	Nogodinidae
Paraneoptera	Hemiptera	Notonectidae																												F	1	1	1	1	1	1	1	1	1	1	1	1	1	1	1	1	1	1	1
Paraneoptera	Hemiptera	Ochteridae																																F	1	1	1	1	1	1	1	1	1	1	1	1	1	1	1
Paraneoptera	Hemiptera	Ortheziidae																																												F	1	1	1
Paraneoptera	Hemiptera	Oviparosiphidae																																		F	1	1	1	1	1	1	1	1	1	1	1	L
Paraneoptera	Hemiptera	Pachymeridiidae																														F	1	1	1	1	1	1	1	1	1	1	1	1	1	1	1	L
Paraneoptera	Hemiptera	Palaeoaphididae																																											F	1	1	1	1
Paraneoptera	Hemiptera	Palaeoleptidae																																															FL
Paraneoptera	Hemiptera	Palaeontinidae																												F	1	1	1	1	1	1	1	1	1	1	1	1	1	1	1	1	1	L
Paraneoptera	Hemiptera	Paraknightiidae																							F	1	1	1	1	L
Paraneoptera	Hemiptera	Parvaverrucosidae																																															FL
Paraneoptera	Hemiptera	Pennygullaniidae																																													FL
Paraneoptera	Hemiptera	Pentatomidae
Paraneoptera	Hemiptera	Pereboriidae																	F	1	1	1	1	1	1	1	1	1	1	1	1	1	1	1	1	1	1	1	1	1	1	1	1	1	1	1	L
Paraneoptera	Hemiptera	Perforissidae																																													F	1	1
Paraneoptera	Hemiptera	Phylloxeridae
Paraneoptera	Hemiptera	Piesmatidae																																															F
Paraneoptera	Hemiptera	Pincombeidae																							F	1	1	1	1	L
Paraneoptera	Hemiptera	Pityococcidae
Paraneoptera	Hemiptera	Plokiophilidae
Paraneoptera	Hemiptera	Probascaniidae																																		FL
Paraneoptera	Hemiptera	Procercopidae																															F	1	1	1	1	1	1	1	1	1	1	1	1	1	1	L
Paraneoptera	Hemiptera	Progonocimicidae																							F	1	1	1	1	1	1	1	1	1	1	1	1	1	1	1	1	1	1	1	1	1	1	L
Paraneoptera	Hemiptera	Prosbolidae																	F	1	1	1	1	1	1	1	1	1	1	1	1	1	1	1	1	1	1	1	1	1	1	1	1	1	L
Paraneoptera	Hemiptera	Prosbolopseidae																		F	1	1	L
Paraneoptera	Hemiptera	Protocoridae																															F	1	1	L
Paraneoptera	Hemiptera	Protopsyllidiidae																		F	1	1	1	1	1	1	1	1	1	1	1	1	1	1	1	1	1	1	1	1	1	1	1	1	1	1	1	1	1
Paraneoptera	Hemiptera	Pseudococcidae
Paraneoptera	Hemiptera	Pseudonerthridae																																														FL
Paraneoptera	Hemiptera	Psyllidae																																														F	1
Paraneoptera	Hemiptera	Pterocimicidae																																FL
Paraneoptera	Hemiptera	Putoidae																																													F	1	1
Paraneoptera	Hemiptera	Pyrrhocoridae
Paraneoptera	Hemiptera	Reduviidae																																															F
Paraneoptera	Hemiptera	Rhinocolidae
Paraneoptera	Hemiptera	Rhinopsyllidae
Paraneoptera	Hemiptera	Rhopalidae																																						F	1	1	1	1	1	1	1	1	1
Paraneoptera	Hemiptera	Ricaniidae
Paraneoptera	Hemiptera	Saldidae																																													F	1	1
Paraneoptera	Hemiptera	Scaphocoridae																																							FL
Paraneoptera	Hemiptera	Schizopteridae																																													F	1	1
Paraneoptera	Hemiptera	Scutelleridae
Paraneoptera	Hemiptera	Scytinopteridae														F	1	1	1	1	1	1	1	1	1	1	1	1	1	1	1	1	1	1	1	1	1	1	1	1	1	1	1	1	1	1	L
Paraneoptera	Hemiptera	Serafinidae
Paraneoptera	Hemiptera	Serpentivenidae																				F	1	1	1	1	1	1	1	L
Paraneoptera	Hemiptera	Shaposhnikoviidae																																			F	1	1	1	1	1	1	1	1	1	1	1	1
Paraneoptera	Hemiptera	Shurabellidae																															F	1	1	1	1	1	1	1	L
Paraneoptera	Hemiptera	Simulaphididae																							F	1	1	1	1	1	L
Paraneoptera	Hemiptera	Sinojuraphididae																																						FL
Paraneoptera	Hemiptera	Steingeliidae																																													F	1	1
Paraneoptera	Hemiptera	Stenoviciidae																					F	1	1	1	1	1	1	1	1	1	1	1	1	1	1	1	1	1	1	1	1	1	1	1	L
Paraneoptera	Hemiptera	Surijokocixiidae																				F	1	1	1	1	1	1	1	L
Paraneoptera	Hemiptera	Tajmyraphididae																																													F	1	1
Paraneoptera	Hemiptera	Termitaphididae
Paraneoptera	Hemiptera	Tettigarctidae																														F	1	1	1	1	1	1	1	1	1	1	1	1	1	1	1	1	1
Paraneoptera	Hemiptera	Thaumastellidae																																													F	1	1
Paraneoptera	Hemiptera	Thaumastocoridae
Paraneoptera	Hemiptera	Thelaxidae
Paraneoptera	Hemiptera	Tingidae																																											F	1	1	1	1
Paraneoptera	Hemiptera	Triassoaphididae																												FL
Paraneoptera	Hemiptera	Triassocoridae																												F	L
Paraneoptera	Hemiptera	Triozidae
Paraneoptera	Hemiptera	Tropiduchidae
Paraneoptera	Hemiptera	Urostylididae
Paraneoptera	Hemiptera	Veliidae																																														F	1
Paraneoptera	Hemiptera	Vianaididae
Paraneoptera	Hemiptera	Weitschatidae
Paraneoptera	Hemiptera	Xylococcidae																																											F	1	1	1	1
Holometabola	Coleoptera	Acanthocnemidae
Holometabola	Coleoptera	Ademosynidae																								F	1	1	1	1	1	1	1	1	1	1	1	1	1	1	1	1	1	1	1	1	L
Holometabola	Coleoptera	Aderidae																																													F	1	1
Holometabola	Coleoptera	Adiphlebidae												FL
Holometabola	Coleoptera	Agyrtidae																																												F	1	1	1
Holometabola	Coleoptera	Anthicidae																																													F	1	1
Holometabola	Coleoptera	Anthribidae																																													F	1	1
Holometabola	Coleoptera	Artematopodidae
Holometabola	Coleoptera	Asiocoleidae																			F	1	1	1	L
Holometabola	Coleoptera	Attelabidae																																											F	1	1	1	1
Holometabola	Coleoptera	Belidae																																													F	1	1
Holometabola	Coleoptera	Berendtimiridae
Holometabola	Coleoptera	Biphyllidae																																													F	1	1
Holometabola	Coleoptera	Boganiidae																																													F	1	1
Holometabola	Coleoptera	Bostrichidae																																															F
Holometabola	Coleoptera	Bothrideridae
Holometabola	Coleoptera	Brachyceridae
Holometabola	Coleoptera	Brachypsectridae
Holometabola	Coleoptera	Brentidae																																											F	1	1	1	1
Holometabola	Coleoptera	Buprestidae																												F	1	1	1	1	1	1	1	1	1	1	1	1	1	1	1	1	1	1	1
Holometabola	Coleoptera	Byrrhidae																								F	1	1	1	1	1	1	1	1	1	1	1	1	1	1	1	1	1	1	1	1	1	1	1
Holometabola	Coleoptera	Byturidae																																										F	1	1	1	1	1
Holometabola	Coleoptera	Callirhipidae
Holometabola	Coleoptera	Cantharidae																																														F	1
Holometabola	Coleoptera	Carabidae																												F	1	1	1	1	1	1	1	1	1	1	1	1	1	1	1	1	1	1	1
Holometabola	Coleoptera	Caridae																																											F	1	1	1	1
Holometabola	Coleoptera	Catiniidae																												F	1	1	1	1	1	1	1	1	1	1	1	1	1	1	1	1	1	1	1
Holometabola	Coleoptera	Cerambycidae																																															F
Holometabola	Coleoptera	Cerophytidae																																						F	1	1	1	1	1	1	1	1	1
Holometabola	Coleoptera	Cerylonidae
Holometabola	Coleoptera	Chelonariidae																																													F	1	1
Holometabola	Coleoptera	Chrysomelidae																																						F	1	1	1	1	1	1	1	1	1
Holometabola	Coleoptera	Ciidae																																															F
Holometabola	Coleoptera	Cistelidae
Holometabola	Coleoptera	Clambidae																																													F	1	1
Holometabola	Coleoptera	Cleridae																																															F
Holometabola	Coleoptera	Coccinellidae
Holometabola	Coleoptera	Colonidae
Holometabola	Coleoptera	Colymbotethidae																													FL
Holometabola	Coleoptera	Coptoclavidae																														F	1	1	1	1	1	1	1	1	1	1	1	1	1	1	1	L
Holometabola	Coleoptera	Corylophidae
Holometabola	Coleoptera	Cossonidae
Holometabola	Coleoptera	Cryptophagidae																																													F	1	1
Holometabola	Coleoptera	Cucujidae																																													F	1	1
Holometabola	Coleoptera	Cupedidae																										F	1	1	1	1	1	1	1	1	1	1	1	1	1	1	1	1	1	1	1	1	1
Holometabola	Coleoptera	Curculionidae																										F	1	1	1	1	1	1	1	1	1	1	1	1	1	1	1	1	1	1	1	1	1
Holometabola	Coleoptera	Dascillidae																												F	1	1	1	1	1	1	1	1	1	1	1	1	1	1	1	1	1	1	1
Holometabola	Coleoptera	Dermestidae																																									F	1	1	1	1	1	1
Holometabola	Coleoptera	Derodontidae
Holometabola	Coleoptera	Discolomatidae
Holometabola	Coleoptera	Dryophthoridae
Holometabola	Coleoptera	Dryopidae																																														F	1
Holometabola	Coleoptera	Dytiscidae																																							F	1	1	1	1	1	1	1	1
Holometabola	Coleoptera	Elateridae																											F	1	1	1	1	1	1	1	1	1	1	1	1	1	1	1	1	1	1	1	1
Holometabola	Coleoptera	Elmidae
Holometabola	Coleoptera	Elodophthalmidae																																													FL
Holometabola	Coleoptera	Endomychidae																																													F	1	1
Holometabola	Coleoptera	Erotylidae																																													F	1	1
Holometabola	Coleoptera	Eucinetidae																																							F	1	1	1	1	1	1	1	1
Holometabola	Coleoptera	Eucnemidae																																													F	1	1
Holometabola	Coleoptera	Geotrupidae																																									F	1	1	1	1	1	1
Holometabola	Coleoptera	Glaphyridae																																											F	1	1	1	1
Holometabola	Coleoptera	Glaresidae																															F	1	1	1	1	1	1	1	1	1	1	1	1	1	1	1	1
Holometabola	Coleoptera	Gyrinidae																																	F	1	1	1	1	1	1	1	1	1	1	1	1	1	1
Holometabola	Coleoptera	Haliplidae																																														F	1
Holometabola	Coleoptera	Haplochelidae																																															FL
Holometabola	Coleoptera	Helotidae
Holometabola	Coleoptera	Heteroceridae																																												F	1	1	1
Holometabola	Coleoptera	Histeridae																																															F
Holometabola	Coleoptera	Hybosoridae																																						F	1	1	1	1	1	1	1	1	1
Holometabola	Coleoptera	Hydraenidae																																			F	1	1	1	1	1	1	1	1	1	1	1	1
Holometabola	Coleoptera	Hydrophilidae																								F	1	1	1	1	1	1	1	1	1	1	1	1	1	1	1	1	1	1	1	1	1	1	1
Holometabola	Coleoptera	Hygrobiidae
Holometabola	Coleoptera	Jurodidae																																			F	1	1	1	1	1	1	1	1	1	1	1	1
Holometabola	Coleoptera	Kateretidae																																													F	1	1
Holometabola	Coleoptera	Labradorocoleidae
Holometabola	Coleoptera	Laemophloeidae																																															F
Holometabola	Coleoptera	Lampyridae
Holometabola	Coleoptera	Latridiidae																																													F	1	1
Holometabola	Coleoptera	Leiodidae																																			F	1	1	1	1	1	1	1	1	1	1	1	1
Holometabola	Coleoptera	Liadytidae																												F	1	1	1	1	1	1	1	1	1	1	1	1	L
Holometabola	Coleoptera	Limnichidae
Holometabola	Coleoptera	Limulodidae
Holometabola	Coleoptera	Lucanidae																																									F	1	1	1	1	1	1
Holometabola	Coleoptera	Lycidae
Holometabola	Coleoptera	Lymexylidae																																													F	1	1
Holometabola	Coleoptera	Magnocoleidae																																													FL
Holometabola	Coleoptera	Melandryidae																																													F	1	1
Holometabola	Coleoptera	Meloidae
Holometabola	Coleoptera	Melyridae																																													F	1	1
Holometabola	Coleoptera	Micromalthidae																																							F	1	1	1	1	1	1	1	1
Holometabola	Coleoptera	Monotomidae																																													F	1	1
Holometabola	Coleoptera	Mordellidae																																							F	1	1	1	1	1	1	1	1
Holometabola	Coleoptera	Mycetophagidae																																													F	1	1
Holometabola	Coleoptera	Mycteridae
Holometabola	Coleoptera	Nemonychidae																																							F	1	1	1	1	1	1	1	1
Holometabola	Coleoptera	Nitidulidae																																											F	1	1	1	1
Holometabola	Coleoptera	Nosodendridae
Holometabola	Coleoptera	Noteridae
Holometabola	Coleoptera	Oborocoleidae																FL
Holometabola	Coleoptera	Obrieniidae																												F	1	1	1	1	1	1	1	1	1	1	L
Holometabola	Coleoptera	Ochodaeidae																																													F	1	1
Holometabola	Coleoptera	Oedemeridae																																															F
Holometabola	Coleoptera	Ommatidae																											F	1	1	1	1	1	1	1	1	1	1	1	1	1	1	1	1	1	1	1	1
Holometabola	Coleoptera	Parahygrobiidae																																							FL
Holometabola	Coleoptera	Parandrexidae																																						F	1	1	1	1	1	1	L
Holometabola	Coleoptera	Passalidae
Holometabola	Coleoptera	Passandridae
Holometabola	Coleoptera	Permocupedidae																	F	1	1	1	1	1	L
Holometabola	Coleoptera	Permosynidae																			F	1	1	1	1	1	1	1	1	L
Holometabola	Coleoptera	Phalacridae
Holometabola	Coleoptera	Phloeostichidae																																													F	1	1
Holometabola	Coleoptera	Pleocomidae																																											F	1	1	1	1
Holometabola	Coleoptera	Praelateriidae																															F	L
Holometabola	Coleoptera	Prionoceridae
Holometabola	Coleoptera	Propalticidae
Holometabola	Coleoptera	Prostomidae																																															F
Holometabola	Coleoptera	Psephenidae																																													F	1	1
Holometabola	Coleoptera	Ptiliidae																																													F	1	1
Holometabola	Coleoptera	Ptilodactylidae																																													F	1	1
Holometabola	Coleoptera	Ptinidae																																															F
Holometabola	Coleoptera	Pyrochroidae																																														F	1
Holometabola	Coleoptera	Pythidae
Holometabola	Coleoptera	Rhombocoleidae																			F	1	1	1	1	1	1	1	1	1	1	1	1	1	1	1	1	1	1	1	1	1	1	1	1	1	1	L
Holometabola	Coleoptera	Rhysodidae
Holometabola	Coleoptera	Ripiphoridae																																															F
Holometabola	Coleoptera	Salpingidae																																													F	1	1
Holometabola	Coleoptera	Scarabaeidae																																							F	1	1	1	1	1	1	1	1
Holometabola	Coleoptera	Schizocoleidae																			F	1	1	1	1	1	1	1	1	1	1	1	1	1	1	1	1	1	L
Holometabola	Coleoptera	Schizophoridae																					F	1	1	1	1	1	1	1	1	1	1	1	1	1	1	1	1	1	1	1	1	1	1	1	L
Holometabola	Coleoptera	Schizopodidae
Holometabola	Coleoptera	Scirtidae																																							F	1	1	1	1	1	1	1	1
Holometabola	Coleoptera	Scraptiidae																																							F	1	1	1	1	1	1	1	1
Holometabola	Coleoptera	Scydmaenidae																																													F	1	1
Holometabola	Coleoptera	Silphidae
Holometabola	Coleoptera	Silvanidae																																													F	1	1
Holometabola	Coleoptera	Sinisilvanidae
Holometabola	Coleoptera	Smicripidae
Holometabola	Coleoptera	Sojanocoleidae																			FL
Holometabola	Coleoptera	Sphaeriusidae																																															F
Holometabola	Coleoptera	Sphindidae
Holometabola	Coleoptera	Staphylinidae																												F	1	1	1	1	1	1	1	1	1	1	1	1	1	1	1	1	1	1	1
Holometabola	Coleoptera	Synchroidae
Holometabola	Coleoptera	Taldycupedidae																			F	1	1	1	1	1	1	1	1	1	1	1	1	1	1	1	1	1	1	1	1	1	1	1	1	1	L
Holometabola	Coleoptera	Tenebrionidae																										F	1	1	1	1	1	1	1	1	1	1	1	1	1	1	1	1	1	1	1	1	1
Holometabola	Coleoptera	Throscidae																																													F	1	1
Holometabola	Coleoptera	Trachypachidae																								F	1	1	1	1	1	1	1	1	1	1	1	1	1	1	1	1	1	1	1	1	1	1	1
Holometabola	Coleoptera	Triadocupedidae																												FL
Holometabola	Coleoptera	Triaplidae																								F	1	1	1	1	1	1	1	1	1	1	1	1	1	L
Holometabola	Coleoptera	Tricoleidae																							F	1	1	1	1	1	1	1	1	1	1	1	1	1	1	L
Holometabola	Coleoptera	Tritarsidae
Holometabola	Coleoptera	Trogidae																																											F	1	1	1	1
Holometabola	Coleoptera	Trogossitidae																																		F	1	1	1	1	1	1	1	1	1	1	1	1	1
Holometabola	Coleoptera	Tshekardocoleidae															F	1	1	1	1	1	1	1	1	1	1	1	1	1	1	1	1	1	1	1	L
Holometabola	Coleoptera	Ulyanidae																																											F	1	1	1	L
Holometabola	Coleoptera	Zopheridae																																													F	1	1
Holometabola	Raphidioptera	Alloraphidiidae																																											F	1	1	1	1
Holometabola	Raphidioptera	Baissopteridae																																											F	1	1	L
Holometabola	Raphidioptera	Inocelliidae																																						F	1	1	1	1	1	1	1	1	1
Holometabola	Raphidioptera	Mesoraphidiidae																																F	1	1	1	1	1	1	1	1	1	1	1	1	1	1	1
Holometabola	Raphidioptera	Priscaenigmatidae																																F	1	L
Holometabola	Raphidioptera	Raphidiidae
Holometabola	Megaloptera	Corydalidae																																									F	1	1	1	1	1	1
Holometabola	Megaloptera	Corydasialidae
Holometabola	Megaloptera	Euchauliodidae																												FL
Holometabola	Megaloptera	Parasialidae																		F	1	1	L
Holometabola	Megaloptera	Sialidae																																		F	1	1	1	1	1	1	1	1	1	1	1	1	1
Holometabola	Neuroptera	Aetheogrammatidae																																														FL
Holometabola	Neuroptera	Araripeneuridae																																														FL
Holometabola	Neuroptera	Archeosmylidae																						F	1	1	1	1	1	1	1	1	1	1	1	L
Holometabola	Neuroptera	Ascalaphidae																																														F	1
Holometabola	Neuroptera	Ascalochrysidae																																														FL
Holometabola	Neuroptera	Babinskaiidae																																											F	1	1	L
Holometabola	Neuroptera	Berothidae																																													F	1	1
Holometabola	Neuroptera	Brongniartiellidae																																									F	1	L
Holometabola	Neuroptera	Chrysopidae																																							F	1	1	1	1	1	1	1	1
Holometabola	Neuroptera	Coniopterygidae																																							F	1	1	1	1	1	1	1	1
Holometabola	Neuroptera	Dilaridae
Holometabola	Neuroptera	Epigambriidae																																		FL
Holometabola	Neuroptera	Grammolingiidae																																						FL
Holometabola	Neuroptera	Hemerobiidae																																							F	1	1	1	1	1	1	1	1
Holometabola	Neuroptera	Ithonidae																																													F	1	1
Holometabola	Neuroptera	Kalligrammatidae																																		F	1	1	1	1	1	1	1	1	1	1	1	L
Holometabola	Neuroptera	Mantispidae																																		F	1	1	1	1	1	1	1	1	1	1	1	1	1
Holometabola	Neuroptera	Mesithonidae																																		F	1	1	1	1	1	1	1	1	L
Holometabola	Neuroptera	Mesoberothidae																												FL
Holometabola	Neuroptera	Mesochrysopidae																																		F	1	1	1	1	1	1	1	1	1	1	1	L
Holometabola	Neuroptera	Myrmeleontidae																																													F	1	1
Holometabola	Neuroptera	Nemopteridae																																														F	1
Holometabola	Neuroptera	Nevrorthidae
Holometabola	Neuroptera	Nymphidae																																						F	1	1	1	1	1	1	1	1	1
Holometabola	Neuroptera	Osmylidae																																F	1	1	1	1	1	1	1	1	1	1	1	1	1	1	1
Holometabola	Neuroptera	Osmylitidae																																							F	1	1	1	L
Holometabola	Neuroptera	Osmylopsychopidae																												F	1	1	1	1	1	L
Holometabola	Neuroptera	Palaeoleontidae																																														F	1
Holometabola	Neuroptera	Panfiloviidae																																							FL
Holometabola	Neuroptera	Permithonidae																	F	1	1	1	1	1	1	L
Holometabola	Neuroptera	Polystoechotidae																												F	1	1	1	1	1	1	1	1	1	1	1	1	1	1	1	1	1	1	1
Holometabola	Neuroptera	Prohemerobiidae																																		FL
Holometabola	Neuroptera	Psychopsidae																												F	1	1	1	1	1	1	1	1	1	1	1	1	1	1	1	1	1	1	1
Holometabola	Neuroptera	Rafaeliidae																																														FL
Holometabola	Neuroptera	Rhachiberothidae																																												F	1	1	1
Holometabola	Neuroptera	Sisyridae
Holometabola	Neuroptera	Solenoptilidae																																		F	1	1	1	1	1	1	1	1	1	1	1	1	1
Holometabola	Hymenoptera	Agaonidae
Holometabola	Hymenoptera	Ampulicidae																																													F	1	1
Holometabola	Hymenoptera	Anaxyelidae																																						F	1	1	1	1	1	1	1	1	1
Holometabola	Hymenoptera	Andreneliidae																																													FL
Holometabola	Hymenoptera	Andrenidae
Holometabola	Hymenoptera	Angarosphecidae																																										F	1	1	1	1	1
Holometabola	Hymenoptera	Aphelinidae
Holometabola	Hymenoptera	Apidae																																														F	1
Holometabola	Hymenoptera	Archaeocynipidae																																											FL
Holometabola	Hymenoptera	Argidae
Holometabola	Hymenoptera	Armaniidae																																															F
Holometabola	Hymenoptera	Austroniidae																																											F	1	1	1	1
Holometabola	Hymenoptera	Bethylidae																																											F	1	1	1	1
Holometabola	Hymenoptera	Bethylonymidae																																							F	1	1	1	1	1	1	1	1
Holometabola	Hymenoptera	Blasticotomidae
Holometabola	Hymenoptera	Brachyceritidae
Holometabola	Hymenoptera	Braconidae																																										F	1	1	1	1	1
Holometabola	Hymenoptera	Cephidae																																											F	1	1	1	1
Holometabola	Hymenoptera	Ceraphronidae																																													F	1	1
Holometabola	Hymenoptera	Chalcididae
Holometabola	Hymenoptera	Chrysididae																																												F	1	1	1
Holometabola	Hymenoptera	Cimbicidae
Holometabola	Hymenoptera	Cleistogastridae																																			F	1	1	1	1	1	1	1	1	1	1	1	1
Holometabola	Hymenoptera	Colletidae
Holometabola	Hymenoptera	Crabronidae																																										F	1	1	1	1	1
Holometabola	Hymenoptera	Cynipidae
Holometabola	Hymenoptera	Daohugoidae																																						FL
Holometabola	Hymenoptera	Diapriidae																																														F	1
Holometabola	Hymenoptera	Diprionidae
Holometabola	Hymenoptera	Dryinidae																																													F	1	1
Holometabola	Hymenoptera	Electrotomidae
Holometabola	Hymenoptera	Embolemidae																																											F	1	1	1	1
Holometabola	Hymenoptera	Encyrtidae
Holometabola	Hymenoptera	Eostephanitidae
Holometabola	Hymenoptera	Ephialtitidae																																		F	1	1	1	1	1	1	1	1	1	1	1	L
Holometabola	Hymenoptera	Eucharitidae
Holometabola	Hymenoptera	Eulophidae																																															F
Holometabola	Hymenoptera	Eupelmidae
Holometabola	Hymenoptera	Eurytomidae
Holometabola	Hymenoptera	Evaniidae																																												F	1	1	1
Holometabola	Hymenoptera	Expansicornidae
Holometabola	Hymenoptera	Falsiformicidae																																													F	1	1
Holometabola	Hymenoptera	Figitidae
Holometabola	Hymenoptera	Formicidae																																														F	1
Holometabola	Hymenoptera	Fushunochrysidae
Holometabola	Hymenoptera	Gallorommatidae																																															F
Holometabola	Hymenoptera	Gasteruptiidae																																										F	1	1	1	1	1
Holometabola	Hymenoptera	Gerocynipidae
Holometabola	Hymenoptera	Halictidae
Holometabola	Hymenoptera	Heloridae																																						F	1	1	1	1	1	1	1	1	1
Holometabola	Hymenoptera	Ibaliidae
Holometabola	Hymenoptera	Ichneumonidae																																											F	1	1	1	1
Holometabola	Hymenoptera	Jurapriidae																																							F	1	1	1	1	1	1	1	1
Holometabola	Hymenoptera	Karatavitidae																																		F	1	1	1	1	L
Holometabola	Hymenoptera	Khutelchalcididae																																										FL
Holometabola	Hymenoptera	Leucospidae
Holometabola	Hymenoptera	Limnetidae																																						FL
Holometabola	Hymenoptera	Liopteridae
Holometabola	Hymenoptera	Maimetshidae																																													F	1	1
Holometabola	Hymenoptera	Megachilidae
Holometabola	Hymenoptera	Megalodontesidae																																														F	1
Holometabola	Hymenoptera	Megalyridae																																															F
Holometabola	Hymenoptera	Megaspilidae																																															F
Holometabola	Hymenoptera	Melittidae
Holometabola	Hymenoptera	Melittosphecidae																																															FL
Holometabola	Hymenoptera	Mesoserphidae																																						F	1	1	1	1	1	1	1	L
Holometabola	Hymenoptera	Monomachidae																																														F	1
Holometabola	Hymenoptera	Mutillidae
Holometabola	Hymenoptera	Mymaridae																																													F	1	1
Holometabola	Hymenoptera	Mymarommatidae																																															F
Holometabola	Hymenoptera	Ormyridae
Holometabola	Hymenoptera	Orussidae																																															F
Holometabola	Hymenoptera	Paleomelittidae
Holometabola	Hymenoptera	Pamphiliidae																																						F	1	1	1	1	1	1	1	1	1
Holometabola	Hymenoptera	Paroryssidae																																							FL
Holometabola	Hymenoptera	Paxylommatidae
Holometabola	Hymenoptera	Pelecinidae																																						F	1	1	1	1	1	1	1	1	1
Holometabola	Hymenoptera	Peradeniidae
Holometabola	Hymenoptera	Perilampidae
Holometabola	Hymenoptera	Platygastridae
Holometabola	Hymenoptera	Pompilidae																																															F
Holometabola	Hymenoptera	Praeaulacidae																																						F	1	1	1	1	1	1	1	L
Holometabola	Hymenoptera	Praeichneumonidae																																										F	1	1	1	L
Holometabola	Hymenoptera	Praesiricidae																																							F	1	1	1	1	1	1	L
Holometabola	Hymenoptera	Proctotrupidae																																										F	1	1	1	1	1
Holometabola	Hymenoptera	Protimaspidae
Holometabola	Hymenoptera	Protosiricidae																																		F	1	1	1	1	L
Holometabola	Hymenoptera	Pteromalidae
Holometabola	Hymenoptera	Rhopalosomatidae																																															F
Holometabola	Hymenoptera	Roproniidae																																						F	1	1	1	1	1	1	1	1	1
Holometabola	Hymenoptera	Sapygidae																																													F	1	1
Holometabola	Hymenoptera	Scelionidae																																											F	1	1	1	1
Holometabola	Hymenoptera	Sclerogibbidae																																													F	1	1
Holometabola	Hymenoptera	Scolebythidae																																													F	1	1
Holometabola	Hymenoptera	Scoliidae																																													F	1	1
Holometabola	Hymenoptera	Sepulcidae																																F	1	1	1	1	1	1	1	1	1	1	1	1	1	1	1
Holometabola	Hymenoptera	Serphitidae																																															F
Holometabola	Hymenoptera	Sierolomorphidae																																															F
Holometabola	Hymenoptera	Signiphoridae
Holometabola	Hymenoptera	Siricidae																																						F	1	1	1	1	1	1	1	1	1
Holometabola	Hymenoptera	Sphecidae
Holometabola	Hymenoptera	Stephanidae
Holometabola	Hymenoptera	Stigmaphronidae																																											F	1	1	1	1
Holometabola	Hymenoptera	Stolamissidae
Holometabola	Hymenoptera	Tanaostigmatidae
Holometabola	Hymenoptera	Tenthredinidae																																													F	1	1
Holometabola	Hymenoptera	Tetracampidae																																													F	1	1
Holometabola	Hymenoptera	Thysanidae
Holometabola	Hymenoptera	Tiphiidae																																														F	1
Holometabola	Hymenoptera	Torymidae
Holometabola	Hymenoptera	Trichogrammatidae
Holometabola	Hymenoptera	Trigonalidae																																															F
Holometabola	Hymenoptera	Vespidae																																											F	1	1	1	1
Holometabola	Hymenoptera	Xyelidae																												F	1	1	1	1	1	1	1	1	1	1	1	1	1	1	1	1	1	1	1
Holometabola	Hymenoptera	Xyelotomidae																																		F	1	1	1	1	1	1	1	1	1	1	1	L
Holometabola	Hymenoptera	Xyelydidae																																		F	1	1	1	1	1	1	1	1	1	1	1	L
Holometabola	Mecoptera	Aneuretopsychidae																																							F	1	1	1	1	1	L
Holometabola	Mecoptera	Anormochoristidae																	FL
Holometabola	Mecoptera	Archipanorpidae																												FL
Holometabola	Mecoptera	Austropanorpidae
Holometabola	Mecoptera	Belmontiidae																							FL
Holometabola	Mecoptera	Bittacidae																																						F	1	1	1	1	1	1	1	1	1
Holometabola	Mecoptera	Boreidae																																									F	1	1	1	1	1	1
Holometabola	Mecoptera	Choristidae																																														F	1
Holometabola	Mecoptera	Cimbrophlebiidae																																		F	1	1	1	1	1	1	1	1	1	1	1	1	1
Holometabola	Mecoptera	Dinopanorpidae
Holometabola	Mecoptera	Eomeropidae																																						F	1	1	1	1	1	1	1	1	1
Holometabola	Mecoptera	Holcorpidae
Holometabola	Mecoptera	Kaltanidae														F	1	1	1	1	1	1	1	1	1	1	1	1	1	1	1	1	1	1	1	1	1	1	1	1	1	1	1	1	L
Holometabola	Mecoptera	Liassophilidae																										F	1	1	1	1	1	1	1	1	L
Holometabola	Mecoptera	Meropeidae																											F	1	1	1	1	1	1	1	1	1	1	1	1	1	1	1	1	1	1	1	1
Holometabola	Mecoptera	Mesopanorpodidae																						F	1	1	1	1	1	1	1	1	1	1	1	1	1	1	1	1	1	1	1	1	1	1	1	L
Holometabola	Mecoptera	Mesopsychidae																												F	1	1	1	1	1	1	1	1	1	1	1	1	1	1	1	1	L
Holometabola	Mecoptera	Muchoriidae																																			FL
Holometabola	Mecoptera	Nannochoristidae																						F	1	1	1	1	1	1	1	1	1	1	1	1	1	1	1	1	1	1	1	1	1	1	1	1	1
Holometabola	Mecoptera	Neorthophlebiidae																											F	1	1	1	1	1	1	1	1	1	1	1	1	1	L
Holometabola	Mecoptera	Orthophlebiidae																											F	1	1	1	1	1	1	1	1	1	1	1	1	1	1	1	1	1	1	L
Holometabola	Mecoptera	Panorpidae																																															F
Holometabola	Mecoptera	Panorpodidae
Holometabola	Mecoptera	Parachoristidae																			F	1	1	1	1	1	1	1	1	1	1	1	1	1	1	1	1	1	1	1	1	1	1	1	1	1	1	L
Holometabola	Mecoptera	Permocentropidae																			FL
Holometabola	Mecoptera	Permochoristidae																	F	1	1	1	1	1	1	1	1	1	1	1	1	1	1	1	1	1	1	1	1	1	1	1	1	1	1	1	1	L
Holometabola	Mecoptera	Permopanorpidae																	F	1	1	1	1	1	1	1	1	1	1	L
Holometabola	Mecoptera	Permotanyderidae																							FL
Holometabola	Mecoptera	Permotipulidae																				F	1	1	L
Holometabola	Mecoptera	Protomeropidae											F	1	1	1	1	1	1	1	1	1	1	1	L
Holometabola	Mecoptera	Pseudopolycentropodidae																										F	1	1	1	1	1	1	1	1	1	1	1	1	1	1	1	1	1	1	1	1	L
Holometabola	Mecoptera	Robinjohniidae																							FL
Holometabola	Mecoptera	Sibiriothaumatidae																																										FL
Holometabola	Mecoptera	Thaumatomeropidae																												FL
Holometabola	Mecoptera	Tomiochoristidae																			F	1	1	1	1	1	1	1	L
Holometabola	Mecoptera	Volitorididae																																														FL
Holometabola	Siphonaptera	Ctenophthalmidae
Holometabola	Siphonaptera	Pulicidae
Holometabola	Siphonaptera	Rhopalopsyllidae
Holometabola	Strepsiptera	Bohartillidae
Holometabola	Strepsiptera	Elenchidae
Holometabola	Strepsiptera	Mengeidae																																															F
Holometabola	Strepsiptera	Myrmecolacidae
Holometabola	Strepsiptera	Protoxenidae
Holometabola	Strepsiptera	Stylopidae
Holometabola	Diptera	Acartophthalmidae
Holometabola	Diptera	Acroceridae																																							F	1	1	1	1	1	1	1	1
Holometabola	Diptera	Agromyzidae
Holometabola	Diptera	Anisopodidae																																F	1	1	1	1	1	1	1	1	1	1	1	1	1	1	1
Holometabola	Diptera	Ansorgiidae																																							FL
Holometabola	Diptera	Antefungivoridae																																F	1	1	1	1	1	1	1	1	1	1	1	1	1	1	1
Holometabola	Diptera	Anthomyiidae
Holometabola	Diptera	Anthomyzidae
Holometabola	Diptera	Apioceridae																																											F	1	1	1	1
Holometabola	Diptera	Apsilocephalidae																																															F
Holometabola	Diptera	Apystomyiidae																																							F	1	1	1	1	1	1	1	1
Holometabola	Diptera	Archisargidae																																						F	1	1	L
Holometabola	Diptera	Asilidae																																							F	1	1	1	1	1	1	1	1
Holometabola	Diptera	Asiochaoboridae																																													FL
Holometabola	Diptera	Asteiidae
Holometabola	Diptera	Atelestidae																																										F	1	1	1	1	1
Holometabola	Diptera	Athericidae																																										F	1	1	1	1	1
Holometabola	Diptera	Aulacigastridae
Holometabola	Diptera	Axymyiidae																																						F	1	1	1	1	1	1	1	1	1
Holometabola	Diptera	Bibionidae																																		F	1	1	1	1	1	1	1	1	1	1	1	1	1
Holometabola	Diptera	Blephariceridae																																					F	1	1	1	1	1	1	1	1	1	1
Holometabola	Diptera	Boholdoyidae																																			F	1	1	1	1	1	1	1	1	L
Holometabola	Diptera	Bolitophilidae																																												F	1	1	1
Holometabola	Diptera	Bombyliidae																																												F	1	1	1
Holometabola	Diptera	Calliphoridae
Holometabola	Diptera	Camillidae
Holometabola	Diptera	Campichoetidae
Holometabola	Diptera	Canthyloscelidae																																			F	1	1	1	1	1	1	1	1	1	1	1	1
Holometabola	Diptera	Carnidae
Holometabola	Diptera	Cecidomyiidae																																									F	1	1	1	1	1	1
Holometabola	Diptera	Ceratopogonidae																																												F	1	1	1
Holometabola	Diptera	Chamaemyiidae
Holometabola	Diptera	Chaoboridae																																F	1	1	1	1	1	1	1	1	1	1	1	1	1	1	1
Holometabola	Diptera	Chimeromyiidae																																												F	1	1	L
Holometabola	Diptera	Chironomidae																														F	1	1	1	1	1	1	1	1	1	1	1	1	1	1	1	1	1
Holometabola	Diptera	Chloropidae																																													F	1	1
Holometabola	Diptera	Chyromyidae
Holometabola	Diptera	Clusiidae
Holometabola	Diptera	Conopidae
Holometabola	Diptera	Corethrellidae																																													F	1	1
Holometabola	Diptera	Cratomyiidae																																														FL
Holometabola	Diptera	Crosaphididae																												F	1	1	1	1	1	1	1	1	1	1	L
Holometabola	Diptera	Cryptochetidae
Holometabola	Diptera	Culicidae																																															F
Holometabola	Diptera	Curtonotidae
Holometabola	Diptera	Cylindrotomidae
Holometabola	Diptera	Cypselosomatidae
Holometabola	Diptera	Diadocidiidae																																															F
Holometabola	Diptera	Diopsidae
Holometabola	Diptera	Diplopolyneuridae																																FL
Holometabola	Diptera	Ditomyiidae
Holometabola	Diptera	Dixidae																																F	1	1	1	1	1	1	1	1	1	1	1	1	1	1	1
Holometabola	Diptera	Dolichopodidae																																												F	1	1	1
Holometabola	Diptera	Drosophilidae
Holometabola	Diptera	Dryomyzidae
Holometabola	Diptera	Elliidae																																							F	1	1	1	L
Holometabola	Diptera	Empididae																																							F	1	1	1	1	1	1	1	1
Holometabola	Diptera	Eoditomyiidae																																		FL
Holometabola	Diptera	Eomyiidae																																							F	1	1	1	1	1	1	1	1
Holometabola	Diptera	Eophlebomyiidae
Holometabola	Diptera	Eopolyneuridae																																FL
Holometabola	Diptera	Eostratiomyiidae																																							FL
Holometabola	Diptera	Ephydridae
Holometabola	Diptera	Eremochaetidae																																							F	1	1	1	1	1	1	L
Holometabola	Diptera	Gasterophlilidae
Holometabola	Diptera	Glossinidae
Holometabola	Diptera	Gracilitipulidae																																													FL
Holometabola	Diptera	Grauvogeliidae																										FL
Holometabola	Diptera	Heleomyzidae
Holometabola	Diptera	Hennigmatidae																												F	1	1	1	1	1	1	1	1	1	1	1	1	1	L
Holometabola	Diptera	Heterorhyphidae																																		FL
Holometabola	Diptera	Hilarimorphidae																																							F	1	1	1	1	1	1	1	1
Holometabola	Diptera	Hippoboscidae
Holometabola	Diptera	Hoffeinsmyiidae
Holometabola	Diptera	Hongocaloneuridae
Holometabola	Diptera	Huaxiasciaritidae
Holometabola	Diptera	Hybotidae																																															F
Holometabola	Diptera	Hyperpolyneuridae																																FL
Holometabola	Diptera	Ironomyiidae																																											F	1	1	1	1
Holometabola	Diptera	Keroplatidae																																										F	1	1	1	1	1
Holometabola	Diptera	Kovalevisargidae																																							FL
Holometabola	Diptera	Lauxaniidae
Holometabola	Diptera	Limnorhyphidae																																						FL
Holometabola	Diptera	Limoniidae																										F	1	1	1	1	1	1	1	1	1	1	1	1	1	1	1	1	1	1	1	1	1
Holometabola	Diptera	Lonchaeidae
Holometabola	Diptera	Lonchopteridae																																													F	1	1
Holometabola	Diptera	Luanpingitidae																																						FL
Holometabola	Diptera	Lygistorrhinidae																																												F	1	1	1
Holometabola	Diptera	Megamerinidae
Holometabola	Diptera	Mesosciophilidae																																			F	1	1	1	1	1	1	1	1	1	1	L
Holometabola	Diptera	Micropezidae
Holometabola	Diptera	Milichiidae
Holometabola	Diptera	Muscidae
Holometabola	Diptera	Musidoromimidae																																FL
Holometabola	Diptera	Mycetophilidae																																											F	1	1	1	1
Holometabola	Diptera	Mydidae																																											F	1	1	1	1
Holometabola	Diptera	Mythicomyiidae																																			F	1	1	1	1	1	1	1	1	1	1	1	1
Holometabola	Diptera	Nadipteridae																										F	1	1	1	1	1	L
Holometabola	Diptera	Natalimyzidae
Holometabola	Diptera	Nemestrinidae																																		F	1	1	1	1	1	1	1	1	1	1	1	1	1
Holometabola	Diptera	Neriidae
Holometabola	Diptera	Neurochaetidae
Holometabola	Diptera	Nymphomyiidae
Holometabola	Diptera	Odiniidae
Holometabola	Diptera	Oestridae
Holometabola	Diptera	Oligophrynidae																																FL
Holometabola	Diptera	Opetiidae																																										F	1	1	1	1	1
Holometabola	Diptera	Opomyzidae
Holometabola	Diptera	Pachyneuridae																																							F	1	1	1	1	1	1	1	1
Holometabola	Diptera	Palaeophoridae																																							FL
Holometabola	Diptera	Pallopteridae
Holometabola	Diptera	Parapleciidae																																						FL
Holometabola	Diptera	Paraxymyiidae																												F	1	1	1	1	1	1	1	1	1	1	1	1	L
Holometabola	Diptera	Pediciidae																																			F	1	1	1	1	1	1	1	1	1	1	1	1
Holometabola	Diptera	Periscelididae
Holometabola	Diptera	Perissommatidae																																			F	1	1	1	1	1	1	1	1	1	1	1	1
Holometabola	Diptera	Phoridae																																															F
Holometabola	Diptera	Piophilidae
Holometabola	Diptera	Pipunculidae
Holometabola	Diptera	Platypezidae																																			F	1	1	1	1	1	1	1	1	1	1	1	1
Holometabola	Diptera	Platystomatidae
Holometabola	Diptera	Pleciodictyidae																																FL
Holometabola	Diptera	Pleciofungivoridae																																F	1	1	1	1	1	1	1	1	L
Holometabola	Diptera	Procramptonomyiidae																												F	1	1	1	1	1	1	1	1	1	1	1	1	1	L
Holometabola	Diptera	Proneottiophilidae
Holometabola	Diptera	Prosechamyiidae																												FL
Holometabola	Diptera	Protapioceridae																																														FL
Holometabola	Diptera	Protendipedidae																																							F	1	1	1	1	L
Holometabola	Diptera	Protobibionidae																																							F	1	1	1	1	1	L
Holometabola	Diptera	Protobrachyceridae																																		F	1	1	1	L
Holometabola	Diptera	Protomphralidae																																							FL
Holometabola	Diptera	Protopleciidae																																F	1	1	1	1	1	1	1	1	L
Holometabola	Diptera	Protorhyphidae																										F	1	1	1	1	1	1	1	1	1	1	1	1	1	1	L
Holometabola	Diptera	Protoscatopsidae																																			F	1	1	1	L
Holometabola	Diptera	Pseudopomyzidae
Holometabola	Diptera	Psilidae
Holometabola	Diptera	Psychodidae																												F	1	1	1	1	1	1	1	1	1	1	1	1	1	1	1	1	1	1	1
Holometabola	Diptera	Psychotipidae																												FL
Holometabola	Diptera	Ptychopteridae																																F	1	1	1	1	1	1	1	1	1	1	1	1	1	1	1
Holometabola	Diptera	Pyrgotidae
Holometabola	Diptera	Rangomaramidae
Holometabola	Diptera	Rhaetaniidae																														FL
Holometabola	Diptera	Rhagionemestriidae																																							F	1	1	1	1	1	L
Holometabola	Diptera	Rhagionempididae																																							F	1	L
Holometabola	Diptera	Rhagionidae																																	F	1	1	1	1	1	1	1	1	1	1	1	1	1	1
Holometabola	Diptera	Richardiidae
Holometabola	Diptera	Sarcophagidae
Holometabola	Diptera	Scathophagidae
Holometabola	Diptera	Scatopsidae																																													F	1	1
Holometabola	Diptera	Scenopinidae																																							F	1	1	1	1	1	1	1	1
Holometabola	Diptera	Sciaridae																																							F	1	1	1	1	1	1	1	1
Holometabola	Diptera	Sciomyzidae																																													F	1	1
Holometabola	Diptera	Sepsidae
Holometabola	Diptera	Serendipidae																																													FL
Holometabola	Diptera	Siberhyphidae																																			FL
Holometabola	Diptera	Simuliidae																																			F	1	1	1	1	1	1	1	1	1	1	1	1
Holometabola	Diptera	Sinoditomyiidae
Holometabola	Diptera	Sinonemestriidae																																													FL
Holometabola	Diptera	Sinotendipedidae																																													FL
Holometabola	Diptera	Spaniidae																																															F
Holometabola	Diptera	Sphaeroceridae
Holometabola	Diptera	Stratiomyidae																																							F	1	1	1	1	1	1	1	1
Holometabola	Diptera	Syringogastridae
Holometabola	Diptera	Syrphidae
Holometabola	Diptera	Tabanidae																																										F	1	1	1	1	1
Holometabola	Diptera	Tachinidae
Holometabola	Diptera	Tanyderidae																																		F	1	1	1	1	1	1	1	1	1	1	1	1	1
Holometabola	Diptera	Tanyderophrynidae																																							FL
Holometabola	Diptera	Tephritidae
Holometabola	Diptera	Tethepomyiidae																																															F
Holometabola	Diptera	Tethinidae
Holometabola	Diptera	Thaumaleidae																																									F	1	1	1	1	1	1
Holometabola	Diptera	Therevidae																																							F	1	1	1	1	1	1	1	1
Holometabola	Diptera	Tillyardipteridae																												FL
Holometabola	Diptera	Tipulidae																																															F
Holometabola	Diptera	Tipulodictyidae																																FL
Holometabola	Diptera	Tipulopleciidae																																							FL
Holometabola	Diptera	Trichoceridae																																		F	1	1	1	1	1	1	1	1	1	1	1	1	1
Holometabola	Diptera	Ulidiidae
Holometabola	Diptera	Valeseguyidae																																															F
Holometabola	Diptera	Vermileonidae																																			F	1	1	1	1	1	1	1	1	1	1	1	1
Holometabola	Diptera	Vladipteridae																											F	1	L
Holometabola	Diptera	Xylomyidae																																							F	1	1	1	1	1	1	1	1
Holometabola	Diptera	Xylophagidae																																							F	1	1	1	1	1	1	1	1
Holometabola	Diptera	Zhangobiidae																																													FL
Holometabola	Diptera	Zhangsolvidae																																													FL
Holometabola	Trichoptera	Baissoferidae																																							F	1	1	1	L
Holometabola	Trichoptera	Beraeidae
Holometabola	Trichoptera	Brachycentridae																																											F	1	1	1	1
Holometabola	Trichoptera	Calamoceratidae																																									F	1	1	1	1	1	1
Holometabola	Trichoptera	Cladochoristidae																				F	1	1	1	1	1	1	1	L
Holometabola	Trichoptera	Dipseudopsidae
Holometabola	Trichoptera	Dysoneuridae																																			F	1	1	1	1	1	1	L
Holometabola	Trichoptera	Ecnomidae
Holometabola	Trichoptera	Electralbertidae
Holometabola	Trichoptera	Glossosomatidae																																									F	1	1	1	1	1	1
Holometabola	Trichoptera	Goeridae
Holometabola	Trichoptera	Helicophidae																																													F	1	1
Holometabola	Trichoptera	Helicopsychidae
Holometabola	Trichoptera	Hydrobiosidae																																									F	1	1	1	1	1	1
Holometabola	Trichoptera	Hydropsychidae
Holometabola	Trichoptera	Hydroptilidae																																														F	1
Holometabola	Trichoptera	Lepidostomatidae																																													F	1	1
Holometabola	Trichoptera	Leptoceridae																																											F	1	1	1	1
Holometabola	Trichoptera	Limnephilidae
Holometabola	Trichoptera	Microptysmatidae																F	1	1	1	1	1	1	L
Holometabola	Trichoptera	Molannidae
Holometabola	Trichoptera	Necrotauliidae																												F	1	1	1	1	1	1	1	1	1	1	1	1	1	1	L
Holometabola	Trichoptera	Ningxiapsychidae																																															FL
Holometabola	Trichoptera	Odontoceridae
Holometabola	Trichoptera	Philopotamidae																																		F	1	1	1	1	1	1	1	1	1	1	1	1	1
Holometabola	Trichoptera	Phryganeidae																																									F	1	1	1	1	1	1
Holometabola	Trichoptera	Plectrotarsidae																																									F	1	1	1	1	1	1
Holometabola	Trichoptera	Polycentropodidae																																										F	1	1	1	1	1
Holometabola	Trichoptera	Prorhyacophilidae																												FL
Holometabola	Trichoptera	Psychomyiidae
Holometabola	Trichoptera	Rhyacophilidae																																							F	1	1	1	1	1	1	1	1
Holometabola	Trichoptera	Sericostomatidae
Holometabola	Trichoptera	Stenopsychidae
Holometabola	Trichoptera	Stereochoristidae																												FL
Holometabola	Trichoptera	Taymyrelectronidae
Holometabola	Trichoptera	Uraloptysmatidae																		FL
Holometabola	Trichoptera	Vitimotauliidae																																									F	1	1	1	1	1	1
Holometabola	Trichoptera	Xiphocentronidae
Holometabola	Lepidoptera	Acrolophidae
Holometabola	Lepidoptera	Adelidae
Holometabola	Lepidoptera	Archaeolepidae																																FL
Holometabola	Lepidoptera	Blastobasidae
Holometabola	Lepidoptera	Bucculatricidae
Holometabola	Lepidoptera	Castniidae
Holometabola	Lepidoptera	Coleophoridae
Holometabola	Lepidoptera	Copromorphidae
Holometabola	Lepidoptera	Cosmopterigidae
Holometabola	Lepidoptera	Cossidae
Holometabola	Lepidoptera	Elachistidae
Holometabola	Lepidoptera	Eolepidopterigidae																																							F	1	1	1	1	1	1	L
Holometabola	Lepidoptera	Eriocraniidae
Holometabola	Lepidoptera	Gelechiidae
Holometabola	Lepidoptera	Geometridae
Holometabola	Lepidoptera	Gracillariidae
Holometabola	Lepidoptera	Heliodinidae
Holometabola	Lepidoptera	Heliozelidae
Holometabola	Lepidoptera	Hepialidae
Holometabola	Lepidoptera	Hesperiidae
Holometabola	Lepidoptera	Incurvariidae																																													F	1	1
Holometabola	Lepidoptera	Lophocoronidae
Holometabola	Lepidoptera	Lycaenidae
Holometabola	Lepidoptera	Lyonetiidae
Holometabola	Lepidoptera	Micropterigidae																																							F	1	1	1	1	1	1	1	1
Holometabola	Lepidoptera	Mnesarchaeidae
Holometabola	Lepidoptera	Nepticulidae
Holometabola	Lepidoptera	Noctuidae
Holometabola	Lepidoptera	Notodontidae
Holometabola	Lepidoptera	Nymphalidae
Holometabola	Lepidoptera	Oecophoridae
Holometabola	Lepidoptera	Papilionidae
Holometabola	Lepidoptera	Pieridae
Holometabola	Lepidoptera	Plutellidae
Holometabola	Lepidoptera	Psychidae
Holometabola	Lepidoptera	Pterophoridae
Holometabola	Lepidoptera	Pyralidae
Holometabola	Lepidoptera	Riodinidae
Holometabola	Lepidoptera	Sesiidae
Holometabola	Lepidoptera	Sphingidae
Holometabola	Lepidoptera	Symmocidae
Holometabola	Lepidoptera	Thyrididae
Holometabola	Lepidoptera	Tineidae
Holometabola	Lepidoptera	Tortricidae
Holometabola	Lepidoptera	Undopterigidae																																									F	1	1	1	1	L
Holometabola	Lepidoptera	Xyloryctidae
Holometabola	Lepidoptera	Yponomeutidae
Holometabola	Lepidoptera	Zygaenidae
Holometabola	Holometabola inc. sed.	Dictyopdipteridae																																FL
Holometabola	Holometabola inc. sed.	Strashilidae																																							FL
Unplaced others	Glosselytrodea	Archoglossopteridae																			FL
Unplaced others	Glosselytrodea	Glosselytridae																			F	1	L
Unplaced others	Glosselytrodea	Glossopteridae																		FL
Unplaced others	Glosselytrodea	Jurinidae																			F	1	1	1	L
Unplaced others	Glosselytrodea	Permoberothidae																	FL
Unplaced others	Glosselytrodea	Polycytellidae																							F	1	1	1	1	1	1	1	1	1	1	1	1	1	1	L
Unplaced others	Glosselytrodea	Uskatelytridae																						F	1	1	1	1	1	1	1	1	1	L
Unplaced others	Miomoptera	Archaemiopteridae											F	1	1	1	1	1	1	1	1	1	1	1	1	1	1	1	L
Unplaced others	Miomoptera	Palaeomanteidae												F	1	1	1	1	1	1	1	1	1	L
Unplaced others	Miomoptera	Palaeomantiscidae																		FL
Unplaced others	Miomoptera	Permembiidae																	F	1	L
Unplaced others	Miomoptera	Permosialidae																		F	1	1	1	1	1	1	1	1	1	1	1	1	1	1	1	L
Unplaced others	Paoliida	Katerinkidae											FL
Unplaced others	Paoliida	Paoliidae											FL
Unplaced others	Pterygota inc. sed.	Apheloneuridae																	F	L
Unplaced others	Pterygota inc. sed.	Hadentomidae												F	L
Unplaced others	Pterygota inc. sed.	Hebeigrammidae																																											FL
Unplaced others	Pterygota inc. sed.	Herbstialidae											FL
Unplaced others	Pterygota inc. sed.	Homoeodictyidae																				FL
Unplaced others	Pterygota inc. sed.	Montanuraliidae																		FL
Unplaced others	Pterygota inc. sed.	Permetatoridae																		FL
Unplaced others	Pterygota inc. sed.	Permoneuridae																	FL
Unplaced others	Pterygota inc. sed.	Rectineuridae												FL
Unplaced others	Pterygota inc. sed.	Stygnidae											FL
Unplaced others	Pterygota inc. sed.	Sypharopteridae												FL
Unplaced others	Pterygota inc. sed.	Vogesonymphidae																										FL
Unplaced others	Neoptera inc. sed.	Metropatoridae												FL
Unplaced others	Neoptera inc. sed.	Uninervidae																						F	1	1	1	1	1	1	1	1	1	L
		Total		1	1	1	1	1	1	1	1	3	37	71	74	51	48	70	89	109	106	84	69	69	83	71	68	101	105	171	114	112	117	148	136	182	177	172	173	211	277	238	272	270	305	309	394	416	425
		First occurrences (F)		1	0	0	0	0	0	0	0	2	18	20	10	12	5	13	20	22	15	4	3	7	9	9	0	25	8	43	0	5	7	20	4	31	19	0	1	26	56	1	24	21	38	19	79	39	60
		Last occurrences (L)		0	0	0	0	0	0	0	0	0	0	3	12	9	2	2	9	10	19	11	7	2	13	3	0	2	2	27	8	0	1	4	0	11	3	0	1	5	12	0	16	8	11	5	24	45	8
		Single-interval occurrences (FL)		0	0	0	0	0	0	0	0	0	16	30	26	3	4	15	16	23	15	8	1	1	8	0	0	8	6	31	1	2	0	12	0	15	2	0	0	13	28	0	10	3	8	4	15	22	16
		Ranged through occurrences (1)		0	1	1	1	1	1	1	1	1	3	18	26	27	37	40	44	54	57	61	58	59	53	59	68	66	89	70	105	105	109	112	132	125	153	172	171	167	181	237	222	238	248	281	276	310	341
		Origination rate (p)		#NUM!	0	0	0	0	0	0	0	0.107707	0.304048	0.166048	0.0856375	0.0835738	0.0288072	0.0275895	0.0425788	0.0683499	0.0898519	0.0288697	0.00933905	0.0169875	0.0560152	0.0946468	0	0.0360904	0.0103704	0.0392535	0	0.01163	0.0200782	0.023812	0.00452318	0.0299381	0.0292641	0	0.00194364	0.0413418	0.0481363	0.000877194	0.0193687	0.0159542	0.0226291	0.0167764	0.0503434	0.00911536	0.0130709
		Extinction rate (q)		#DIV/0!	0	0	0	0	0	0	0	0	0	0.0342557	0.0998657	0.0653823	0.0119645	0.00478335	0.021148	0.0339798	0.110647	0.0753601	0.0211008	0.00505097	0.0783439	0.0330646	0	0.00335427	0.00267749	0.026739	0.00569205	0	0.00294596	0.0050857	0	0.0113975	0.00485452	0	0.00194364	0.00842876	0.0114631	0	0.0131308	0.0062379	0.00688878	0.00452234	0.0166763	0.0104266	0.00187012
[truncated: 28 more columns]
